# Supplementary material for: A new sand-dwelling species of Rineloricaria (Siluriformes, Loricariidae) from the Eastern Brazilian Basin
Source: Zookeys. 2026 Feb 13;1269:211–24. doi: 10.3897/zookeys.1269.155896 (PMC12924054; doi:10.3897/zookeys.1269.155896)
Supplement: XML Treatment for Rineloricaria harenae [file zookeys.1269.155896-treatment1.xml]

<!DOCTYPE tp:taxon-treatment
  PUBLIC "-//TaxonX//DTD Taxonomic Treatment Publishing DTD v0 20100105//EN" "tax-treatment-NSO.dtd">
<tp:taxon-treatment xmlns:tp="http://www.plazi.org/taxpub"><tp:treatment-meta><kwd-group><label>Taxon classification</label><kwd>
                <named-content content-type="kingdom">Animalia</named-content>
              </kwd><kwd>
                <named-content content-type="order">Siluriformes</named-content>
              </kwd><kwd>
                <named-content content-type="family">Loricariidae</named-content>
              </kwd></kwd-group><mixed-citation publication-type="journal"><person-group><name><surname>Rodrigues da Cruz</surname><given-names>Beatriz</given-names></name><name><surname>Lima Pereira</surname><given-names>Jonatas Santos</given-names></name><name><surname>Oliveira</surname><given-names>Claudio</given-names></name><name><surname>da Costa Silva</surname><given-names>Guilherme José</given-names></name></person-group><article-title>A new sand-dwelling species of <italic><tp:taxon-name><tp:taxon-name-part taxon-name-part-type="genus" reg="Rineloricaria">Rineloricaria</tp:taxon-name-part></tp:taxon-name></italic> (<tp:taxon-name><tp:taxon-name-part taxon-name-part-type="order" reg="Siluriformes">Siluriformes</tp:taxon-name-part></tp:taxon-name>, <tp:taxon-name><tp:taxon-name-part taxon-name-part-type="family" reg="Loricariidae">Loricariidae</tp:taxon-name-part></tp:taxon-name>) from the Eastern Brazilian Basin</article-title><source>Zookeys</source><day>13</day><month>02</month><year>2026</year><volume>1269</volume><fpage>211</fpage><lpage>224</lpage><pub-id pub-id-type="doi">10.3897/zookeys.1269.155896</pub-id></mixed-citation></tp:treatment-meta><tp:nomenclature><tp:taxon-name><object-id xmlns:xlink="http://www.w3.org/1999/xlink" content-type="arpha" xlink:type="simple">D2612F4B-DB3D-5145-8E6A-9C99E0D5535F</object-id>
                    		<tp:taxon-name-part taxon-name-part-type="genus" reg="Rineloricaria">Rineloricaria</tp:taxon-name-part> <tp:taxon-name-part taxon-name-part-type="species" reg="harenae">harenae</tp:taxon-name-part>
                    	
                    		<object-id xmlns:xlink="http://www.w3.org/1999/xlink" content-type="zoobank" xlink:type="simple">https://zoobank.org/34C61D92-7696-4D0B-8CF2-D4CFF0A215D7</object-id>
                    	</tp:taxon-name><tp:taxon-status xmlns:xlink="http://www.w3.org/1999/xlink" xlink:type="simple">sp. nov.</tp:taxon-status><xref ref-type="fig" rid="F1">Fig. 1</xref><xref ref-type="table" rid="T1">, Table 1</xref><tp:nomenclature-citation-list><tp:nomenclature-citation><tp:taxon-name>
                  <tp:taxon-name-part taxon-name-part-type="genus" reg="Rineloricaria">Rineloricaria</tp:taxon-name-part>
                </tp:taxon-name><comment> sp. 3—Costa e Silva et al. 2015 [molecular delimitation].</comment></tp:nomenclature-citation></tp:nomenclature-citation-list></tp:nomenclature><tp:treatment-sec sec-type="Type material"><title>Type material.</title><p><bold><italic>Holotype</italic></bold>: • <abbrev xmlns:xlink="http://www.w3.org/1999/xlink" xlink:title="Laboratório de Biologia e Genética de Peixes" xlink:type="simple">LBP</abbrev> 35336, male (<abbrev xmlns:xlink="http://www.w3.org/1999/xlink" xlink:title="standard length" xlink:type="simple">SL</abbrev> 92.1 mm); Brazil – Santa Catarina state • Jaraguá do Sul municipality, Itapocú River; <named-content xmlns:xlink="http://www.w3.org/1999/xlink" content-type="dwc:verbatimCoordinates" xlink:type="simple">26°28'17.2"S, 49°10'55.1"W</named-content>; R. Devidé, M.C. Chiachio, D.C. Ferreira &amp; J.C.P. Alves leg.; 20 September 2005.</p><p><bold><italic>Paratypes</italic></bold>: 19 specimens; same data as holotype; <abbrev xmlns:xlink="http://www.w3.org/1999/xlink" xlink:title="Laboratório de Biologia e Genética de Peixes" xlink:type="simple">LBP</abbrev> 9162 (14), <named-content xmlns:xlink="http://www.w3.org/1999/xlink" content-type="dwc:institutional_code" xlink:title="Museu de Zoologia da Universidade de Sao Paulo" xlink:href="https://scientific-collections.gbif.org/institution/0347ecda-5129-4496-bcf6-96c3f7c645ce" xlink:type="simple"><abbrev content-type="institution" xlink:title="Museu de Zoologia da Universidade de São Paulo" xlink:type="simple">MZUSP</abbrev></named-content> 131542(5).</p></tp:treatment-sec><tp:treatment-sec sec-type="Diagnosis"><title>Diagnosis.</title><p><italic><tp:taxon-name><tp:taxon-name-part taxon-name-part-type="genus" reg="Rineloricaria">Rineloricaria</tp:taxon-name-part> <tp:taxon-name-part taxon-name-part-type="species" reg="harenae">harenae</tp:taxon-name-part></tp:taxon-name></italic> is distinguished from most of its congeners by having four lateral plate series in longitudinal rows below dorsal fin, mid-dorsal series not surpassing dorsal-fin spine [vs five lateral series, mid-dorsal series surpassing dorsal-fin spine in <italic><tp:taxon-name><tp:taxon-name-part taxon-name-part-type="genus" reg="Rineloricaria">R.</tp:taxon-name-part> <tp:taxon-name-part taxon-name-part-type="species" reg="aequalicuspis">aequalicuspis</tp:taxon-name-part></tp:taxon-name></italic> Reis &amp; Cardoso, 2001, <italic><tp:taxon-name><tp:taxon-name-part taxon-name-part-type="genus" reg="Rineloricaria">R.</tp:taxon-name-part> <tp:taxon-name-part taxon-name-part-type="species" reg="altipinnis">altipinnis</tp:taxon-name-part></tp:taxon-name></italic> (Breder, 1925), <italic><tp:taxon-name><tp:taxon-name-part taxon-name-part-type="genus" reg="Rineloricaria">R.</tp:taxon-name-part> <tp:taxon-name-part taxon-name-part-type="species" reg="anhaguapitan">anhaguapitan</tp:taxon-name-part></tp:taxon-name></italic> Ghazzi, 2008, <italic><tp:taxon-name><tp:taxon-name-part taxon-name-part-type="genus" reg="Rineloricaria">R.</tp:taxon-name-part> <tp:taxon-name-part taxon-name-part-type="species" reg="anitae">anitae</tp:taxon-name-part></tp:taxon-name></italic> Ghazzi, 2008, <italic><tp:taxon-name><tp:taxon-name-part taxon-name-part-type="genus" reg="Rineloricaria">R.</tp:taxon-name-part> <tp:taxon-name-part taxon-name-part-type="species" reg="baliola">baliola</tp:taxon-name-part></tp:taxon-name></italic> Rodriguez &amp; Reis, 2008, <italic><tp:taxon-name><tp:taxon-name-part taxon-name-part-type="genus" reg="Rineloricaria">Rineloricaria</tp:taxon-name-part> <tp:taxon-name-part taxon-name-part-type="species" reg="buckupi">buckupi</tp:taxon-name-part></tp:taxon-name></italic> Mejia, Ferraro &amp; Souto-Santo, 2025, <italic><tp:taxon-name><tp:taxon-name-part taxon-name-part-type="genus" reg="Rineloricaria">R.</tp:taxon-name-part> <tp:taxon-name-part taxon-name-part-type="species" reg="caracasensis">caracasensis</tp:taxon-name-part></tp:taxon-name></italic> (Miranda Ribeiro, 1912), <italic><tp:taxon-name><tp:taxon-name-part taxon-name-part-type="genus" reg="Rineloricaria">R.</tp:taxon-name-part> <tp:taxon-name-part taxon-name-part-type="species" reg="cachivera">cachivera</tp:taxon-name-part></tp:taxon-name></italic> Urbano-Bonilla, Londoño-Burbano &amp; Carvalho, 2023, <italic><tp:taxon-name><tp:taxon-name-part taxon-name-part-type="genus" reg="Rineloricaria">R.</tp:taxon-name-part> <tp:taxon-name-part taxon-name-part-type="species" reg="capitonia">capitonia</tp:taxon-name-part></tp:taxon-name></italic> Ghazzi, 2008, <italic><tp:taxon-name><tp:taxon-name-part taxon-name-part-type="genus" reg="Rineloricaria">R.</tp:taxon-name-part> <tp:taxon-name-part taxon-name-part-type="species" reg="caracasensis">caracasensis</tp:taxon-name-part></tp:taxon-name></italic> (Bleeker, 1862), <italic><tp:taxon-name><tp:taxon-name-part taxon-name-part-type="genus" reg="Rineloricaria">R.</tp:taxon-name-part> <tp:taxon-name-part taxon-name-part-type="species" reg="daraha">daraha</tp:taxon-name-part></tp:taxon-name></italic> Rapp Py-Daniel &amp; Fichberg, 2008, <italic><tp:taxon-name><tp:taxon-name-part taxon-name-part-type="genus" reg="Rineloricaria">R.</tp:taxon-name-part> <tp:taxon-name-part taxon-name-part-type="species" reg="eigenmanni">eigenmanni</tp:taxon-name-part></tp:taxon-name></italic> (Pellegrin, 1908), <italic><tp:taxon-name><tp:taxon-name-part taxon-name-part-type="genus" reg="Rineloricaria">R.</tp:taxon-name-part> <tp:taxon-name-part taxon-name-part-type="species" reg="fallax">fallax</tp:taxon-name-part></tp:taxon-name></italic> (Steindachner, 1915), <italic><tp:taxon-name><tp:taxon-name-part taxon-name-part-type="genus" reg="Rineloricaria">R.</tp:taxon-name-part> <tp:taxon-name-part taxon-name-part-type="species" reg="formosa">formosa</tp:taxon-name-part></tp:taxon-name></italic> Isbrücker &amp; Nijssen, 1979, <italic><tp:taxon-name><tp:taxon-name-part taxon-name-part-type="genus" reg="Rineloricaria">R.</tp:taxon-name-part> <tp:taxon-name-part taxon-name-part-type="species" reg="hasemani">hasemani</tp:taxon-name-part></tp:taxon-name></italic> Isbrücker &amp; Nijssen, 1979, <italic><tp:taxon-name><tp:taxon-name-part taxon-name-part-type="genus" reg="Rineloricaria">R.</tp:taxon-name-part> <tp:taxon-name-part taxon-name-part-type="species" reg="heteroptera">heteroptera</tp:taxon-name-part></tp:taxon-name></italic> Isbrücker &amp; Nijssen, 1976, <italic><tp:taxon-name><tp:taxon-name-part taxon-name-part-type="genus" reg="Rineloricaria">R.</tp:taxon-name-part> <tp:taxon-name-part taxon-name-part-type="species" reg="isaaci">isaaci</tp:taxon-name-part></tp:taxon-name></italic> Rodriguez &amp; Miquelarena, 2008, <italic><tp:taxon-name><tp:taxon-name-part taxon-name-part-type="genus" reg="Rineloricaria">R.</tp:taxon-name-part> <tp:taxon-name-part taxon-name-part-type="species" reg="jaraguensis">jaraguensis</tp:taxon-name-part></tp:taxon-name></italic> (Steindachner, 1909), <italic><tp:taxon-name><tp:taxon-name-part taxon-name-part-type="genus" reg="Rineloricaria">R.</tp:taxon-name-part> <tp:taxon-name-part taxon-name-part-type="species" reg="jubata">jubata</tp:taxon-name-part></tp:taxon-name></italic> (Boulenger, 1902), <italic><tp:taxon-name><tp:taxon-name-part taxon-name-part-type="genus" reg="Rineloricaria">R.</tp:taxon-name-part> <tp:taxon-name-part taxon-name-part-type="species" reg="konopickyi">konopickyi</tp:taxon-name-part></tp:taxon-name></italic> (Steindachner, 1879), <italic><tp:taxon-name><tp:taxon-name-part taxon-name-part-type="genus" reg="Rineloricaria">R.</tp:taxon-name-part> <tp:taxon-name-part taxon-name-part-type="species" reg="kronei">kronei</tp:taxon-name-part></tp:taxon-name></italic> (Miranda Ribeiro, 1911), <italic><tp:taxon-name><tp:taxon-name-part taxon-name-part-type="genus" reg="Rineloricaria">R.</tp:taxon-name-part> <tp:taxon-name-part taxon-name-part-type="species" reg="latirostris">latirostris</tp:taxon-name-part></tp:taxon-name></italic> (Boulenger, 1900), <italic><tp:taxon-name><tp:taxon-name-part taxon-name-part-type="genus" reg="Rineloricaria">R.</tp:taxon-name-part> <tp:taxon-name-part taxon-name-part-type="species" reg="maacki">maacki</tp:taxon-name-part></tp:taxon-name></italic> Ingenito, Ghazzi, Duboc &amp; Abilhoa, 2008, <italic><tp:taxon-name><tp:taxon-name-part taxon-name-part-type="genus" reg="Rineloricaria">R.</tp:taxon-name-part> <tp:taxon-name-part taxon-name-part-type="species" reg="malabarbai">malabarbai</tp:taxon-name-part></tp:taxon-name></italic> Rodriguez &amp; Reis, 2008, <italic><tp:taxon-name><tp:taxon-name-part taxon-name-part-type="genus" reg="Rineloricaria">R.</tp:taxon-name-part> <tp:taxon-name-part taxon-name-part-type="species" reg="maquinensis">maquinensis</tp:taxon-name-part></tp:taxon-name></italic> Reis &amp; Cardoso, 2001, <italic><tp:taxon-name><tp:taxon-name-part taxon-name-part-type="genus" reg="Rineloricaria">R.</tp:taxon-name-part> <tp:taxon-name-part taxon-name-part-type="species" reg="melini">melini</tp:taxon-name-part></tp:taxon-name></italic> (Schindler, 1959), <italic><tp:taxon-name><tp:taxon-name-part taxon-name-part-type="genus" reg="Rineloricaria">R.</tp:taxon-name-part> <tp:taxon-name-part taxon-name-part-type="species" reg="microlepidogaster">microlepidogaster</tp:taxon-name-part></tp:taxon-name></italic> (Regan, 1904), <italic><tp:taxon-name><tp:taxon-name-part taxon-name-part-type="genus" reg="Rineloricaria">R.</tp:taxon-name-part> <tp:taxon-name-part taxon-name-part-type="species" reg="morrowi">morrowi</tp:taxon-name-part></tp:taxon-name></italic> Fowler, 1940, <italic><tp:taxon-name><tp:taxon-name-part taxon-name-part-type="genus" reg="Rineloricaria">R.</tp:taxon-name-part> <tp:taxon-name-part taxon-name-part-type="species" reg="nudipectoris">nudipectoris</tp:taxon-name-part></tp:taxon-name></italic>, Mejia, Ferraro &amp; Buckup, 2023, <italic><tp:taxon-name><tp:taxon-name-part taxon-name-part-type="genus" reg="Rineloricaria">R.</tp:taxon-name-part> <tp:taxon-name-part taxon-name-part-type="species" reg="osvaldoi">osvaldoi</tp:taxon-name-part></tp:taxon-name></italic> Fichberg &amp; Chamon, 2008, <italic><tp:taxon-name><tp:taxon-name-part taxon-name-part-type="genus" reg="Rineloricaria">R.</tp:taxon-name-part> <tp:taxon-name-part taxon-name-part-type="species" reg="pentamaculata">pentamaculata</tp:taxon-name-part></tp:taxon-name></italic> Langeani &amp; de Araujo, 1994, <italic><tp:taxon-name><tp:taxon-name-part taxon-name-part-type="genus" reg="Rineloricaria">R.</tp:taxon-name-part> <tp:taxon-name-part taxon-name-part-type="species" reg="phoxocephala">phoxocephala</tp:taxon-name-part></tp:taxon-name></italic> (Eigenmann &amp; Eigenmann, 1889), <italic><tp:taxon-name><tp:taxon-name-part taxon-name-part-type="genus" reg="Rineloricaria">R.</tp:taxon-name-part> <tp:taxon-name-part taxon-name-part-type="species" reg="platyura">platyura</tp:taxon-name-part></tp:taxon-name></italic> (Müller &amp; Troschel, 1849), <italic><tp:taxon-name><tp:taxon-name-part taxon-name-part-type="genus" reg="Rineloricaria">R.</tp:taxon-name-part> <tp:taxon-name-part taxon-name-part-type="species" reg="quilombola">quilombola</tp:taxon-name-part></tp:taxon-name></italic>, Chamon &amp; Fichberg, 2022, <italic><tp:taxon-name><tp:taxon-name-part taxon-name-part-type="genus" reg="Rineloricaria">R.</tp:taxon-name-part> <tp:taxon-name-part taxon-name-part-type="species" reg="reisi">reisi</tp:taxon-name-part></tp:taxon-name></italic> Ghazzi, 2008, <italic><tp:taxon-name><tp:taxon-name-part taxon-name-part-type="genus" reg="Rineloricaria">R.</tp:taxon-name-part> <tp:taxon-name-part taxon-name-part-type="species" reg="rodriquezae">rodriquezae</tp:taxon-name-part></tp:taxon-name></italic> Costa-Silva, Oliveira &amp; Silva, 2021, <italic><tp:taxon-name><tp:taxon-name-part taxon-name-part-type="genus" reg="Rineloricaria">R.</tp:taxon-name-part> <tp:taxon-name-part taxon-name-part-type="species" reg="rupestris">rupestris</tp:taxon-name-part></tp:taxon-name></italic> (Schultz, 1944), <italic><tp:taxon-name><tp:taxon-name-part taxon-name-part-type="genus" reg="Rineloricaria">R.</tp:taxon-name-part> <tp:taxon-name-part taxon-name-part-type="species" reg="steinbachi">steinbachi</tp:taxon-name-part></tp:taxon-name></italic> (Regan 1906), <italic><tp:taxon-name><tp:taxon-name-part taxon-name-part-type="genus" reg="Rineloricaria">R.</tp:taxon-name-part> <tp:taxon-name-part taxon-name-part-type="species" reg="steindachneri">steindachneri</tp:taxon-name-part></tp:taxon-name></italic> (Regan, 1904), <italic><tp:taxon-name><tp:taxon-name-part taxon-name-part-type="genus" reg="Rineloricaria">R.</tp:taxon-name-part> <tp:taxon-name-part taxon-name-part-type="species" reg="stewarti">stewarti</tp:taxon-name-part></tp:taxon-name></italic> (Eigenmann, 1909), <italic><tp:taxon-name><tp:taxon-name-part taxon-name-part-type="genus" reg="Rineloricaria">R.</tp:taxon-name-part> <tp:taxon-name-part taxon-name-part-type="species" reg="teffeana">teffeana</tp:taxon-name-part></tp:taxon-name></italic> (Steindachner, 1879), <italic><tp:taxon-name><tp:taxon-name-part taxon-name-part-type="genus" reg="Rineloricaria">R.</tp:taxon-name-part> <tp:taxon-name-part taxon-name-part-type="species" reg="tropeira">tropeira</tp:taxon-name-part></tp:taxon-name></italic> Ghazzi, 2008, <italic><tp:taxon-name><tp:taxon-name-part taxon-name-part-type="genus" reg="Rineloricaria">R.</tp:taxon-name-part> <tp:taxon-name-part taxon-name-part-type="species" reg="zaina">zaina</tp:taxon-name-part></tp:taxon-name></italic> Ghazzi, 2008, and <italic><tp:taxon-name><tp:taxon-name-part taxon-name-part-type="genus" reg="Rineloricaria">R.</tp:taxon-name-part> <tp:taxon-name-part taxon-name-part-type="species" reg="zawadzkii">zawadzkii</tp:taxon-name-part></tp:taxon-name></italic> Costa-Silva, Silva &amp; Oliveira, 2022]. It differs from remaining species of the genus, except for <italic><tp:taxon-name><tp:taxon-name-part taxon-name-part-type="genus" reg="Rineloricaria">R.</tp:taxon-name-part> <tp:taxon-name-part taxon-name-part-type="species" reg="setepovos">setepovos</tp:taxon-name-part></tp:taxon-name></italic> Ghazzi, 2008, by the absence of plates in the cleithral region [vs cleithral region fully or partially covered by plates in <italic><tp:taxon-name><tp:taxon-name-part taxon-name-part-type="genus" reg="Rineloricaria">R.</tp:taxon-name-part> <tp:taxon-name-part taxon-name-part-type="species" reg="atratoensis">atratoensis</tp:taxon-name-part></tp:taxon-name></italic><xref ref-type="bibr" rid="B5">Castellanos-Mejía et al. 2024</xref>, <italic><tp:taxon-name><tp:taxon-name-part taxon-name-part-type="genus" reg="Rineloricaria">R.</tp:taxon-name-part> <tp:taxon-name-part taxon-name-part-type="species" reg="aurata">aurata</tp:taxon-name-part></tp:taxon-name></italic> (Knaack, 2003), <italic><tp:taxon-name><tp:taxon-name-part taxon-name-part-type="genus" reg="Rineloricaria">R.</tp:taxon-name-part> <tp:taxon-name-part taxon-name-part-type="species" reg="beni">beni</tp:taxon-name-part></tp:taxon-name></italic> (Pearson, 1924), <italic><tp:taxon-name><tp:taxon-name-part taxon-name-part-type="genus" reg="Rineloricaria">R.</tp:taxon-name-part> <tp:taxon-name-part taxon-name-part-type="species" reg="cadeae">cadeae</tp:taxon-name-part></tp:taxon-name></italic> (Hensel, 1868), <italic><tp:taxon-name><tp:taxon-name-part taxon-name-part-type="genus" reg="Rineloricaria">R.</tp:taxon-name-part> <tp:taxon-name-part taxon-name-part-type="species" reg="castroi">castroi</tp:taxon-name-part></tp:taxon-name></italic> Isbrücker &amp; Nijssen, 1984, <italic><tp:taxon-name><tp:taxon-name-part taxon-name-part-type="genus" reg="Rineloricaria">R.</tp:taxon-name-part> <tp:taxon-name-part taxon-name-part-type="species" reg="catamarcensis">catamarcensis</tp:taxon-name-part></tp:taxon-name></italic> (Berg, 1895), <italic><tp:taxon-name><tp:taxon-name-part taxon-name-part-type="genus" reg="Rineloricaria">R.</tp:taxon-name-part> <tp:taxon-name-part taxon-name-part-type="species" reg="cubataonis">cubataonis</tp:taxon-name-part></tp:taxon-name></italic> (Steindachner, 1907), <italic><tp:taxon-name><tp:taxon-name-part taxon-name-part-type="genus" reg="Rineloricaria">R.</tp:taxon-name-part> <tp:taxon-name-part taxon-name-part-type="species" reg="felipponei">felipponei</tp:taxon-name-part></tp:taxon-name></italic> (Fowler, 1943), <italic><tp:taxon-name><tp:taxon-name-part taxon-name-part-type="genus" reg="Rineloricaria">R.</tp:taxon-name-part> <tp:taxon-name-part taxon-name-part-type="species" reg="giua">giua</tp:taxon-name-part></tp:taxon-name></italic> Castellanos-Mejía et al., 2024, <italic><tp:taxon-name><tp:taxon-name-part taxon-name-part-type="genus" reg="Rineloricaria">R.</tp:taxon-name-part> <tp:taxon-name-part taxon-name-part-type="species" reg="henselii">henselii</tp:taxon-name-part></tp:taxon-name></italic> (Steindachner, 1907), <italic><tp:taxon-name><tp:taxon-name-part taxon-name-part-type="genus" reg="Rineloricaria">R.</tp:taxon-name-part> <tp:taxon-name-part taxon-name-part-type="species" reg="jurupari">jurupari</tp:taxon-name-part></tp:taxon-name></italic> Londoño-Burbano &amp; Urbano-Bonilla, 2018, <italic><tp:taxon-name><tp:taxon-name-part taxon-name-part-type="genus" reg="Rineloricaria">R.</tp:taxon-name-part> <tp:taxon-name-part taxon-name-part-type="species" reg="lanceolata">lanceolata</tp:taxon-name-part></tp:taxon-name></italic> (Günther, 1868), <italic><tp:taxon-name><tp:taxon-name-part taxon-name-part-type="genus" reg="Rineloricaria">R.</tp:taxon-name-part> <tp:taxon-name-part taxon-name-part-type="species" reg="langei">langei</tp:taxon-name-part></tp:taxon-name></italic> Ingenito, Ghazzi, Duboc &amp; Abilhoa, 2008, <italic><tp:taxon-name><tp:taxon-name-part taxon-name-part-type="genus" reg="Rineloricaria">R.</tp:taxon-name-part> <tp:taxon-name-part taxon-name-part-type="species" reg="lima">lima</tp:taxon-name-part></tp:taxon-name></italic> (Kner, 1853), <italic><tp:taxon-name><tp:taxon-name-part taxon-name-part-type="genus" reg="Rineloricaria">R.</tp:taxon-name-part> <tp:taxon-name-part taxon-name-part-type="species" reg="longicauda">longicauda</tp:taxon-name-part></tp:taxon-name></italic> Reis, 1983, <italic><tp:taxon-name><tp:taxon-name-part taxon-name-part-type="genus" reg="Rineloricaria">R.</tp:taxon-name-part> <tp:taxon-name-part taxon-name-part-type="species" reg="magdalenae">magdalenae</tp:taxon-name-part></tp:taxon-name></italic> (Steindachner, 1879), <italic><tp:taxon-name><tp:taxon-name-part taxon-name-part-type="genus" reg="Rineloricaria">R.</tp:taxon-name-part> <tp:taxon-name-part taxon-name-part-type="species" reg="microlepidota">microlepidota</tp:taxon-name-part></tp:taxon-name></italic> (Steindachner, 1907), <italic><tp:taxon-name><tp:taxon-name-part taxon-name-part-type="genus" reg="Rineloricaria">R.</tp:taxon-name-part> <tp:taxon-name-part taxon-name-part-type="species" reg="misionera">misionera</tp:taxon-name-part></tp:taxon-name></italic> Rodríguez &amp; Miquelarena, 2005, <italic><tp:taxon-name><tp:taxon-name-part taxon-name-part-type="genus" reg="Rineloricaria">R.</tp:taxon-name-part> <tp:taxon-name-part taxon-name-part-type="species" reg="nigricauda">nigricauda</tp:taxon-name-part></tp:taxon-name></italic> (Regan, 1904), <italic><tp:taxon-name><tp:taxon-name-part taxon-name-part-type="genus" reg="Rineloricaria">R.</tp:taxon-name-part> <tp:taxon-name-part taxon-name-part-type="species" reg="paraibensis">paraibensis</tp:taxon-name-part></tp:taxon-name></italic> Mejia &amp; Buckup, 2024, <italic><tp:taxon-name><tp:taxon-name-part taxon-name-part-type="genus" reg="Rineloricaria">R.</tp:taxon-name-part> <tp:taxon-name-part taxon-name-part-type="species" reg="pareiacantha">pareiacantha</tp:taxon-name-part></tp:taxon-name></italic> (Fowler, 1943), <italic><tp:taxon-name><tp:taxon-name-part taxon-name-part-type="genus" reg="Rineloricaria">R.</tp:taxon-name-part> <tp:taxon-name-part taxon-name-part-type="species" reg="parva">parva</tp:taxon-name-part></tp:taxon-name></italic> (Boulenger, 1895), <italic><tp:taxon-name><tp:taxon-name-part taxon-name-part-type="genus" reg="Rineloricaria">R.</tp:taxon-name-part> <tp:taxon-name-part taxon-name-part-type="species" reg="quadrensis">quadrensis</tp:taxon-name-part></tp:taxon-name></italic> Reis, 1983, <italic><tp:taxon-name><tp:taxon-name-part taxon-name-part-type="genus" reg="Rineloricaria">R.</tp:taxon-name-part> <tp:taxon-name-part taxon-name-part-type="species" reg="sanga">sanga</tp:taxon-name-part></tp:taxon-name></italic> Ghazzi, 2008, <italic><tp:taxon-name><tp:taxon-name-part taxon-name-part-type="genus" reg="Rineloricaria">R.</tp:taxon-name-part> <tp:taxon-name-part taxon-name-part-type="species" reg="sneiderni">sneiderni</tp:taxon-name-part></tp:taxon-name></italic> (Fowler, 1944), <italic><tp:taxon-name><tp:taxon-name-part taxon-name-part-type="genus" reg="Rineloricaria">R.</tp:taxon-name-part> <tp:taxon-name-part taxon-name-part-type="species" reg="stellata">stellata</tp:taxon-name-part></tp:taxon-name></italic> Ghazzi, 2008, <italic><tp:taxon-name><tp:taxon-name-part taxon-name-part-type="genus" reg="Rineloricaria">R.</tp:taxon-name-part> <tp:taxon-name-part taxon-name-part-type="species" reg="strigilata">strigilata</tp:taxon-name-part></tp:taxon-name></italic> (Hensel, 1868), <italic><tp:taxon-name><tp:taxon-name-part taxon-name-part-type="genus" reg="Rineloricaria">R.</tp:taxon-name-part> <tp:taxon-name-part taxon-name-part-type="species" reg="thrissoceps">thrissoceps</tp:taxon-name-part></tp:taxon-name></italic> (Fowler, 1943), <italic><tp:taxon-name><tp:taxon-name-part taxon-name-part-type="genus" reg="Rineloricaria">R.</tp:taxon-name-part> <tp:taxon-name-part taxon-name-part-type="species" reg="uracantha">uracantha</tp:taxon-name-part></tp:taxon-name></italic> (Kner, 1863), <italic><tp:taxon-name><tp:taxon-name-part taxon-name-part-type="genus" reg="Rineloricaria">R.</tp:taxon-name-part> <tp:taxon-name-part taxon-name-part-type="species" reg="wolfei">wolfei</tp:taxon-name-part></tp:taxon-name></italic> Fowler, 1940, <italic><tp:taxon-name><tp:taxon-name-part taxon-name-part-type="genus" reg="Rineloricaria">R.</tp:taxon-name-part> <tp:taxon-name-part taxon-name-part-type="species" reg="zawadzkii">zawadzkii</tp:taxon-name-part></tp:taxon-name></italic> Costa-Silva, Silva &amp; Oliveira, 2022]. In having a group of plates in the central abdominal region connected to the pre-anal plates the new species differs from <italic><tp:taxon-name><tp:taxon-name-part taxon-name-part-type="genus" reg="Rineloricaria">R.</tp:taxon-name-part> <tp:taxon-name-part taxon-name-part-type="species" reg="setepovos">setepovos</tp:taxon-name-part></tp:taxon-name></italic>, which has the abdomen completely naked.</p></tp:treatment-sec><tp:treatment-sec sec-type="Description"><title>Description.</title><p>Morphometric data are provided in Table <xref ref-type="table" rid="T1">1</xref>. Species small (maximum <abbrev xmlns:xlink="http://www.w3.org/1999/xlink" xlink:title="standard length" xlink:type="simple">SL</abbrev> of analysed adults 92.1 mm). Dorsal profile of head slightly convex to straight from snout to posterior process of supraoccipital. Dorsal profile of body straight from supraoccipital to pectoral-fin insertion and remains slightly straight from this point to caudal-fin base. Dorsal margin of orbit elevated. Triangular to slightly elliptical snout with large naked area extending from snout tip to first pore of infraorbital branch of sensory canal. Eyes small (2.6–5.3% <abbrev xmlns:xlink="http://www.w3.org/1999/xlink" xlink:title="head length" xlink:type="simple">HL</abbrev>), dorsolaterally positioned with small postorbital notch, approximately ½ eye diameter. Lips covered with numerous small papillae randomly distributed. Lower lip exhibiting concentration of papillae around oral cavity. Lower lip larger than upper lip, not reaching pectoral girdle. Lip edge with discreet fringes and short ornamented maxillary barbel with reduced number of papillae. Both premaxilla and dentary bearing a row of slender, long, bicuspid teeth, with lateral cusp larger than medial cusp. Premaxilla with 6 or 7 (6) teeth and 6–8 (mode 6 or 7) teeth on dentary.</p><table-wrap id="T1" position="float" orientation="portrait"><label>Table 1.</label><caption><p>Morphometric and meristic data of the holotype and 19 paratypes of <italic><tp:taxon-name><tp:taxon-name-part taxon-name-part-type="genus" reg="Rineloricaria">R.</tp:taxon-name-part> <tp:taxon-name-part taxon-name-part-type="species" reg="harenae">harenae</tp:taxon-name-part></tp:taxon-name></italic> sp. nov. SD = standard deviation.</p></caption><table><tbody><tr><th rowspan="1" colspan="1">Measurement</th><th rowspan="1" colspan="1">Holotype</th><th rowspan="1" colspan="1">Min.</th><th rowspan="1" colspan="1">Max.</th><th rowspan="1" colspan="1">Mean</th><th rowspan="1" colspan="1">SD</th></tr><tr><td rowspan="1" colspan="1">Standard length (mm)</td><td rowspan="1" colspan="1">92.1</td><td rowspan="1" colspan="1">50.0</td><td rowspan="1" colspan="1">92.1</td><td rowspan="1" colspan="1">69.3</td><td rowspan="1" colspan="1">10.7</td></tr><tr><td rowspan="1" colspan="6">
                      <bold>% Standard length (<abbrev xmlns:xlink="http://www.w3.org/1999/xlink" xlink:title="standard length" xlink:type="simple">SL</abbrev>)</bold>
                    </td></tr><tr><td rowspan="1" colspan="1">Head length</td><td rowspan="1" colspan="1">19.9</td><td rowspan="1" colspan="1">14.1</td><td rowspan="1" colspan="1">21.3</td><td rowspan="1" colspan="1">19.5</td><td rowspan="1" colspan="1">0.6</td></tr><tr><td rowspan="1" colspan="1">Predorsal length</td><td rowspan="1" colspan="1">34.4</td><td rowspan="1" colspan="1">31.3</td><td rowspan="1" colspan="1">35.1</td><td rowspan="1" colspan="1">33.2</td><td rowspan="1" colspan="1">1.0</td></tr><tr><td rowspan="1" colspan="1">Postdorsal length</td><td rowspan="1" colspan="1">67.5</td><td rowspan="1" colspan="1">63.7</td><td rowspan="1" colspan="1">71.9</td><td rowspan="1" colspan="1">67.7</td><td rowspan="1" colspan="1">1.7</td></tr><tr><td rowspan="1" colspan="1">Prepectoral length</td><td rowspan="1" colspan="1">19.4</td><td rowspan="1" colspan="1">18.0</td><td rowspan="1" colspan="1">32.8</td><td rowspan="1" colspan="1">19.6</td><td rowspan="1" colspan="1">3.2</td></tr><tr><td rowspan="1" colspan="1">Postpectoral length</td><td rowspan="1" colspan="1">84.0</td><td rowspan="1" colspan="1">64.7</td><td rowspan="1" colspan="1">86.1</td><td rowspan="1" colspan="1">80.8</td><td rowspan="1" colspan="1">6.3</td></tr><tr><td rowspan="1" colspan="1">Prepelvic length</td><td rowspan="1" colspan="1">34.2</td><td rowspan="1" colspan="1">12.2</td><td rowspan="1" colspan="1">34.2</td><td rowspan="1" colspan="1">30.5</td><td rowspan="1" colspan="1">4.6</td></tr><tr><td rowspan="1" colspan="1">Postpelvic length</td><td rowspan="1" colspan="1">68.8</td><td rowspan="1" colspan="1">52.8</td><td rowspan="1" colspan="1">81.8</td><td rowspan="1" colspan="1">69.0</td><td rowspan="1" colspan="1">5.1</td></tr><tr><td rowspan="1" colspan="1">Preanal length</td><td rowspan="1" colspan="1">49.8</td><td rowspan="1" colspan="1">29.5</td><td rowspan="1" colspan="1">49.8</td><td rowspan="1" colspan="1">45.7</td><td rowspan="1" colspan="1">4.1</td></tr><tr><td rowspan="1" colspan="1">Postanal length</td><td rowspan="1" colspan="1">53.9</td><td rowspan="1" colspan="1">38.4</td><td rowspan="1" colspan="1">56.0</td><td rowspan="1" colspan="1">52.5</td><td rowspan="1" colspan="1">4.1</td></tr><tr><td rowspan="1" colspan="1">Unbranched dorsal-fin ray</td><td rowspan="1" colspan="1">19.7</td><td rowspan="1" colspan="1">18.6</td><td rowspan="1" colspan="1">21.3</td><td rowspan="1" colspan="1">20.1</td><td rowspan="1" colspan="1">0.7</td></tr><tr><td rowspan="1" colspan="1">Unbranched pectoral-fin ray</td><td rowspan="1" colspan="1">15.7</td><td rowspan="1" colspan="1">15.6</td><td rowspan="1" colspan="1">17.9</td><td rowspan="1" colspan="1">16.2</td><td rowspan="1" colspan="1">0.6</td></tr><tr><td rowspan="1" colspan="1">Unbranched pelvic-fin ray</td><td rowspan="1" colspan="1">14.0</td><td rowspan="1" colspan="1">14.0</td><td rowspan="1" colspan="1">16.3</td><td rowspan="1" colspan="1">14.8</td><td rowspan="1" colspan="1">0.8</td></tr><tr><td rowspan="1" colspan="1">Unbranched anal-fin ray</td><td rowspan="1" colspan="1">16.5</td><td rowspan="1" colspan="1">15.4</td><td rowspan="1" colspan="1">17.6</td><td rowspan="1" colspan="1">16.6</td><td rowspan="1" colspan="1">0.6</td></tr><tr><td rowspan="1" colspan="1">Superior unbranched caudal-fin ray</td><td rowspan="1" colspan="1">17.4</td><td rowspan="1" colspan="1">12.6</td><td rowspan="1" colspan="1">17.4</td><td rowspan="1" colspan="1">15.8</td><td rowspan="1" colspan="1">1.5</td></tr><tr><td rowspan="1" colspan="1">Inferior unbranched caudal-fin ray</td><td rowspan="1" colspan="1">N/A</td><td rowspan="1" colspan="1">10.3</td><td rowspan="1" colspan="1">13.3</td><td rowspan="1" colspan="1">12.4</td><td rowspan="1" colspan="1">0.8</td></tr><tr><td rowspan="1" colspan="1">Thoracic length</td><td rowspan="1" colspan="1">16.0</td><td rowspan="1" colspan="1">13.0</td><td rowspan="1" colspan="1">16.0</td><td rowspan="1" colspan="1">14.3</td><td rowspan="1" colspan="1">0.8</td></tr><tr><td rowspan="1" colspan="1">Abdominal length</td><td rowspan="1" colspan="1">18.1</td><td rowspan="1" colspan="1">15.1</td><td rowspan="1" colspan="1">18.1</td><td rowspan="1" colspan="1">16.8</td><td rowspan="1" colspan="1">0.7</td></tr><tr><td rowspan="1" colspan="1">Cleithral</td><td rowspan="1" colspan="1">19.7</td><td rowspan="1" colspan="1">15.3</td><td rowspan="1" colspan="1">19.7</td><td rowspan="1" colspan="1">17.2</td><td rowspan="1" colspan="1">1.1</td></tr><tr><td rowspan="1" colspan="1">Depth at dorsal-fin origin</td><td rowspan="1" colspan="1">9.3</td><td rowspan="1" colspan="1">8.1</td><td rowspan="1" colspan="1">11.2</td><td rowspan="1" colspan="1">9.3</td><td rowspan="1" colspan="1">0.9</td></tr><tr><td rowspan="1" colspan="1">Width at anal-fin origin</td><td rowspan="1" colspan="1">11.9</td><td rowspan="1" colspan="1">7.2</td><td rowspan="1" colspan="1">12.1</td><td rowspan="1" colspan="1">10.6</td><td rowspan="1" colspan="1">1.3</td></tr><tr><td rowspan="1" colspan="1">Caudal peduncle depth</td><td rowspan="1" colspan="1">1.4</td><td rowspan="1" colspan="1">1.2</td><td rowspan="1" colspan="1">1.6</td><td rowspan="1" colspan="1">1.4</td><td rowspan="1" colspan="1">0.1</td></tr><tr><td rowspan="1" colspan="1">Caudal peduncle width</td><td rowspan="1" colspan="1">3.4</td><td rowspan="1" colspan="1">1.4</td><td rowspan="1" colspan="1">3.6</td><td rowspan="1" colspan="1">3.1</td><td rowspan="1" colspan="1">0.5</td></tr><tr><td rowspan="1" colspan="6">
                      <bold>% Head length</bold>
                    </td></tr><tr><td rowspan="1" colspan="1">Snout length</td><td rowspan="1" colspan="1">16.2</td><td rowspan="1" colspan="1">16.2</td><td rowspan="1" colspan="1">74.3</td><td rowspan="1" colspan="1">56.5</td><td rowspan="1" colspan="1">10.7</td></tr><tr><td rowspan="1" colspan="1">Eye diameter</td><td rowspan="1" colspan="1">15.6</td><td rowspan="1" colspan="1">8.8</td><td rowspan="1" colspan="1">29.0</td><td rowspan="1" colspan="1">16.7</td><td rowspan="1" colspan="1">4.1</td></tr><tr><td rowspan="1" colspan="1">Maximum orbital diameter</td><td rowspan="1" colspan="1">25.7</td><td rowspan="1" colspan="1">6.7</td><td rowspan="1" colspan="1">34.2</td><td rowspan="1" colspan="1">27.1</td><td rowspan="1" colspan="1">7.1</td></tr><tr><td rowspan="1" colspan="1">Interorbital width</td><td rowspan="1" colspan="1">24.2</td><td rowspan="1" colspan="1">4.9</td><td rowspan="1" colspan="1">32.6</td><td rowspan="1" colspan="1">24.8</td><td rowspan="1" colspan="1">7.1</td></tr><tr><td rowspan="1" colspan="1">Internarial width</td><td rowspan="1" colspan="1">7.9</td><td rowspan="1" colspan="1">5.4</td><td rowspan="1" colspan="1">10.3</td><td rowspan="1" colspan="1">7.5</td><td rowspan="1" colspan="1">1.0</td></tr><tr><td rowspan="1" colspan="1">Head depth</td><td rowspan="1" colspan="1">50.0</td><td rowspan="1" colspan="1">45.4</td><td rowspan="1" colspan="1">85.1</td><td rowspan="1" colspan="1">53.2</td><td rowspan="1" colspan="1">9.4</td></tr><tr><td rowspan="1" colspan="1">Head width</td><td rowspan="1" colspan="1">81.1</td><td rowspan="1" colspan="1">56.5</td><td rowspan="1" colspan="1">89.2</td><td rowspan="1" colspan="1">79.9</td><td rowspan="1" colspan="1">7.6</td></tr><tr><td rowspan="1" colspan="1">Free maxillary barbel</td><td rowspan="1" colspan="1">12.4</td><td rowspan="1" colspan="1">0.9</td><td rowspan="1" colspan="1">18.9</td><td rowspan="1" colspan="1">12.0</td><td rowspan="1" colspan="1">4.0</td></tr><tr><td rowspan="1" colspan="1">Ventro-rostral length</td><td rowspan="1" colspan="1">11.0</td><td rowspan="1" colspan="1">9.5</td><td rowspan="1" colspan="1">21.0</td><td rowspan="1" colspan="1">15.0</td><td rowspan="1" colspan="1">2.8</td></tr><tr><td rowspan="1" colspan="1">Lower lip</td><td rowspan="1" colspan="1">16.5</td><td rowspan="1" colspan="1">6.4</td><td rowspan="1" colspan="1">25.0</td><td rowspan="1" colspan="1">18.0</td><td rowspan="1" colspan="1">3.9</td></tr></tbody></table></table-wrap><p>Ventral profile of head straight from snout tip to opercular region. Ventral profile of body slightly convex to caudal-fin base. Median lateral plates 26–28 (mode 27), incorporating laterosensory canals, with row of conspicuous keels. Anterior abdominal plates absent, leaving a large central area of pectoral girdle naked. Abdomen partially covered by plates. Abdominal plates of posterior complex start with polygonal pre-anal plate near urogenital pore. Pre-anal plate bordered anteriorly by three smaller plates, connected to small plates forming triangular group; these plates do not contact lateral abdominal plates and do not extend past pectoral-fin insertion. Rectangular lateral abdominal plates extend beyond pectoral-fin insertion.</p><p>Dorsal fin, I7 with its origin posterior to pelvic-fin insertion, with longest dorsal-fin ray extending beyond anal-fin origin. dorsal-fin spinelet present. Unbranched dorsal-fin ray slightly surpassing anal-fin origin. Pectoral-fin, I6, when positioned against body, reaches pelvic-fin insertion and, when extended, reaching anal-fin insertion. Pelvic-fin: i5, with its origin posterior to dorsal-fin insertion. Unbranched pelvic-fin ray convex and not extending to anal-fin origin. Anal-fin: I5, its origin posterior to posterior extremity of dorsal-fin rays. Adipose-fin absent. Caudal-fin: I10I, truncated, with upper unbranched caudal-fin ray prolonged into a short, thin filament.</p></tp:treatment-sec><tp:treatment-sec sec-type="Sexual dimorphism"><title>Sexual dimorphism.</title><p>Sexually mature males exhibit hypertrophied odontodes, extending from the snout to the opercular region, as well as on the rays of the pectoral fin.</p></tp:treatment-sec><tp:treatment-sec sec-type="Colour in alcohol"><title>Colour in alcohol.</title><p>Background colour of dorsal body surface light-brown (Fig. <xref ref-type="fig" rid="F1">1</xref>). Five transverse bars along dorsal surface, first at dorsal-fin insertion, second at end of dorsal-fin, and with three other transverse bars on caudal peduncle. Pores of laterosensory canal pigmented dark brown. Ventral region yellow-brown. Pectoral, pelvic, and dorsal fins with small horizontal stripes on rays. Anal fin hyaline with tiny irregular stripe, slightly darker near distal portion. Caudal fin with brown spot at base, stripes on central region and at tip.</p><fig id="F1" position="float" orientation="portrait"><object-id xmlns:xlink="http://www.w3.org/1999/xlink" content-type="doi" xlink:type="simple">10.3897/zookeys.1269.155896.figure1</object-id><object-id xmlns:xlink="http://www.w3.org/1999/xlink" content-type="arpha" xlink:type="simple">9A069923-DE70-5B60-82D3-2648AAA147CC</object-id><label>Figure 1.</label><caption><p><italic><tp:taxon-name><tp:taxon-name-part taxon-name-part-type="genus" reg="Rineloricaria">Rineloricaria</tp:taxon-name-part> <tp:taxon-name-part taxon-name-part-type="species" reg="harenae">harenae</tp:taxon-name-part></tp:taxon-name></italic>, male, <abbrev xmlns:xlink="http://www.w3.org/1999/xlink" xlink:title="Laboratório de Biologia e Genética de Peixes" xlink:type="simple">LBP</abbrev> 35336, holotype, 92.1 mm <abbrev xmlns:xlink="http://www.w3.org/1999/xlink" xlink:title="standard length" xlink:type="simple">SL</abbrev>, a specimen from Itapocú, municipitaly of Jaraguá do Sul, Santa Catarina, Brazil. <bold>A</bold>. Lateral view; <bold>B</bold>. Dorsal view; <bold>C</bold>. Ventral view.</p></caption><graphic xmlns:xlink="http://www.w3.org/1999/xlink" xlink:href="zookeys-1269-211_article-155896__-g001.jpg" id="oo_1540166.jpg" position="float" orientation="portrait" xlink:type="simple"><uri content-type="original_file" xlink:type="simple">https://binary.pensoft.net/fig/1540166</uri></graphic></fig></tp:treatment-sec><tp:treatment-sec sec-type="Habitat and distribution"><title>Habitat and distribution.</title><p><italic><tp:taxon-name><tp:taxon-name-part taxon-name-part-type="genus" reg="Rineloricaria">Rineloricaria</tp:taxon-name-part> <tp:taxon-name-part taxon-name-part-type="species" reg="harenae">harenae</tp:taxon-name-part></tp:taxon-name></italic> was found exclusively at the type locality (Fig. <xref ref-type="fig" rid="F2">2</xref>), a second-order stream with moderate water velocity and a depth of &lt; 1 m. The riparian vegetation at the type locality has been completely replaced by pasture, and early signs of siltation were observed, with sandbank accumulation where all studied specimens were collected. So far, the new species appears to have a restricted distribution, occurring only in a tributary of the Itapocú River in Santa Catarina, southern Brazil.</p><fig id="F2" position="float" orientation="portrait"><object-id xmlns:xlink="http://www.w3.org/1999/xlink" content-type="doi" xlink:type="simple">10.3897/zookeys.1269.155896.figure2</object-id><object-id xmlns:xlink="http://www.w3.org/1999/xlink" content-type="arpha" xlink:type="simple">83E98109-BAB4-5286-9657-091B376100D4</object-id><label>Figure 2.</label><caption><p>Distribution of <italic><tp:taxon-name><tp:taxon-name-part taxon-name-part-type="genus" reg="Rineloricaria">Rineloricaria</tp:taxon-name-part> <tp:taxon-name-part taxon-name-part-type="species" reg="harenae">harenae</tp:taxon-name-part></tp:taxon-name></italic> and <italic><tp:taxon-name><tp:taxon-name-part taxon-name-part-type="genus" reg="Rineloricaria">R.</tp:taxon-name-part> <tp:taxon-name-part taxon-name-part-type="species" reg="jaraguensis">jaraguensis</tp:taxon-name-part></tp:taxon-name></italic> in the drainage basins of Santa Catarina, Brazil. Black squares indicate locations where <italic><tp:taxon-name><tp:taxon-name-part taxon-name-part-type="genus" reg="Rineloricaria">R.</tp:taxon-name-part> <tp:taxon-name-part taxon-name-part-type="species" reg="jaraguensis">jaraguensis</tp:taxon-name-part></tp:taxon-name></italic> samples were analysed. White star marks the type locality of <italic><tp:taxon-name><tp:taxon-name-part taxon-name-part-type="genus" reg="Rineloricaria">R.</tp:taxon-name-part> <tp:taxon-name-part taxon-name-part-type="species" reg="harenae">harenae</tp:taxon-name-part></tp:taxon-name></italic> (<named-content xmlns:xlink="http://www.w3.org/1999/xlink" content-type="dwc:verbatimCoordinates" xlink:type="simple">26°28'17.2"S, 49°10'55.1"W</named-content>).</p></caption><graphic xmlns:xlink="http://www.w3.org/1999/xlink" xlink:href="zookeys-1269-211_article-155896__-g002.jpg" id="oo_1540167.jpg" position="float" orientation="portrait" xlink:type="simple"><uri content-type="original_file" xlink:type="simple">https://binary.pensoft.net/fig/1540167</uri></graphic></fig></tp:treatment-sec><tp:treatment-sec sec-type="Etymology"><title>Etymology.</title><p>From harenae, the Latin word for sand, in reference to the sandy substrate characteristic of the habitat where the new species was discovered. Treated as a noun in apposition.</p></tp:treatment-sec><ref-list><ref id="B5"><mixed-citation xmlns:xlink="http://www.w3.org/1999/xlink" xlink:type="simple">Castellanos-Mejía MC, Londoño-Burbano A, Ochoa LE, García-Alzate CA, Do Nascimiento C (2024) Two new species of <italic><tp:taxon-name><tp:taxon-name-part taxon-name-part-type="genus">Rineloricaria</tp:taxon-name-part></tp:taxon-name></italic> (<tp:taxon-name><tp:taxon-name-part taxon-name-part-type="order">Siluriformes</tp:taxon-name-part></tp:taxon-name>: <tp:taxon-name><tp:taxon-name-part taxon-name-part-type="family">Loricariidae</tp:taxon-name-part></tp:taxon-name>) from trans-Andean rivers of Colombia, unveiled through iterative taxonomy. Ichthyology &amp; Herpetology 112(3): 429–443. <ext-link xlink:href="10.1643/i2023091" ext-link-type="doi" xlink:type="simple">https://doi.org/10.1643/i2023091</ext-link></mixed-citation></ref></ref-list></tp:taxon-treatment>
