# Supplementary material for: A new sand-dwelling species of Rineloricaria (Siluriformes, Loricariidae) from the Eastern Brazilian Basin
Source: Zookeys. 2026 Feb 13;1269:211–24. doi: 10.3897/zookeys.1269.155896 (PMC12924054; doi:10.3897/zookeys.1269.155896)
Supplement: Supplementary material 1 — List of sequences used in the study [file zookeys-1269-211_article-155896__-s001.xlsx]

## Sheet: mE
Sample ID	Process ID	Seq acess	Species ID	Sampling dreinage	Seq reference
41701	BRINE158-14	ACN9680	Rineloricaria aequalicuspis	Cerrito/Lagoa dos Quadros	Costa Silva et al. 2015
60668	BRINE151-14	ACN9680	Rineloricaria aequalicuspis	Itajai	Costa Silva et al. 2015
60669	BRINE152-14	ACN9680	Rineloricaria aequalicuspis	Itajai	Costa Silva et al. 2015
23513	BRINE044-14	ACP8657	Rineloricaria aff. fallax	JuruaAm azonas	Costa Silva et al. 2015
34185	BRINE032-14	ACP7863	Rineloricaria aff. hasemani	Negro Amazonas	Costa Silva et al. 2015
34186	BRINE033-14	ACP7863	Rineloricaria aff. hasemani	Negro Amazonas	Costa Silva et al. 2015
33334	BRINE199-14	ACP8906	Rineloricaria aff. heteroptera	Negro Amazonas	Costa Silva et al. 2015
33364	BRINE200-14	ACP8906	Rineloricaria aff. heteroptera	Negro Amazonas	Costa Silva et al. 2015
21378	BRINE188-14	ACP8893	Rineloricaria aff. langei	Mongagua	Costa Silva et al. 2015
21394	BRINE192-14	ACP8893	Rineloricaria aff. langei	Mongagua	Costa Silva et al. 2015
21396	BRINE193-14	ACP8893	Rineloricaria aff. langei	Mongagua	this study
35704	BRINE203-14	AAA9911	Rineloricaria aff. langei	Ribeira	Costa Silva et al. 2015
38083	BRINE189-14	AAA9911	Rineloricaria aff. langei	Mongagua	Costa Silva et al. 2015
8535	BRINE101-14	AAA9911	Rineloricaria aff. langei	Paranagua	Costa Silva et al. 2015
42686	BRINE070-14	ACP8655	Rineloricaria aff. Platyura	Guama	Costa Silva et al. 2015
47905	BRINE057-14	ACP9526	Rineloricaria aff.aurata	Madeira/Amazonas	Costa Silva et al. 2015
12864	BRINE034-14	ACP8964	Rineloricaria aff.heteroptera	Urubui Amazonas	Costa Silva et al. 2015
12865	BRINE035-14	ACP8964	Rineloricaria aff.heteroptera	Urubui Amazonas	Costa Silva et al. 2015
13886	BRINE104-14	AAA9911	Rineloricaria aff.langei	Guaratuba	Costa Silva et al. 2015
13959	BRINE105-14	AAA9911	Rineloricaria aff.langei	Guaratuba	Costa Silva et al. 2015
29526	BRINE018-14	ACP9508	Rineloricaria altipinis	Santa Rosa Maracaibo	Costa Silva et al. 2015
51131	BRINE129-14	ACN9680	Rineloricaria anhanguapitan	Uruguai	Costa Silva et al. 2015
51123	BRINE127-14	ACN9680	Rineloricaria anitae	Uruguai	Costa Silva et al. 2015
51129	BRINE128-14	ACN9680	Rineloricaria anitae	Uruguai	Costa Silva et al. 2015
CIUA4326	N/A	PP409462	Rineloricaria atratoensis	Atrato	Castellanos-Mejia et al. 2024
CIUA4566C	N/A	PP409466	Rineloricaria atratoensis	Atrato	Castellanos-Mejia et al. 2024
36244	BRINE168-14	ACP9736	Rineloricaria aurata	Paraguai	Costa Silva et al. 2015
41710	BRINE046-14	ACP9738	Rineloricaria aurata	Acre/Amazonas	Costa Silva et al. 2015
41711	BRINE047-14	ACP9738	Rineloricaria aurata	Acre/Amazonas	Costa Silva et al. 2015
47904	BRINE175-14	AEF3035	Rineloricaria aurata	Paraguai	Costa Silva et al. 2015
47908	BRINE058-14	ACP9737	Rineloricaria aurata	Madeira/Amazonas	Costa Silva et al. 2015
8022	BRINE167-14	ACP9736	Rineloricaria aurata	Paraguai	Costa Silva et al. 2015
61394	BRINE155-14	ACP8894	Rineloricaria baliola	Uruguai	Costa Silva et al. 2015
20466	BRINE141-14	ACP7388	Rineloricaria cadeae	Lagoa dos Patos	Costa Silva et al. 2015
21283	BRINE146-14	ACP7388	Rineloricaria cadeae	Lagoa dos Patos	Costa Silva et al. 2015
41704	BRINE148-14	ACP7388	Rineloricaria cadeae	Jacui/Lagoa dos patos	Costa Silva et al. 2015
51132	BRINE130-14	ACP8893	Rineloricaria capitonia	Uruguai	Costa Silva et al. 2015
51136	BRINE131-14	ACP8893	Rineloricaria capitonia	Uruguai	Costa Silva et al. 2015
43540	BRINE019-14	AAF8852	Rineloricaria caracasensis	Orinoco	Costa Silva et al. 2015
43541	BRINE020-14	AAF8852	Rineloricaria caracasensis	Orinoco	Costa Silva et al. 2015
52978	BRINE005-14	ACP8729	Rineloricaria cf. castroi	Branco/Amazonas	Costa Silva et al. 2015
62059	BRINE220-14	ACP9039	Rineloricaria cf. platyura	Xingu/Amazonas	Costa Silva et al. 2015
67694	BRINE224-14	ACP9038	Rineloricaria cf. platyura	Xingu/Amazonas	Costa Silva et al. 2015
61344	New sequences	n/a	Rineloricaria cf. trissoceps	Uruguai	this study
MPUJ16982	N/A	PP409422	Rineloricaria eigenmanni	Trans Andes	Castellanos-Mejia et al. 2024
24075	BRINE011-14	ACI8672	Rineloricaria fallax	Branco Negro Amazonas	Costa Silva et al. 2015
24076	BRINE012-14	ACI8672	Rineloricaria fallax	Branco Negro Amazonas	Costa Silva et al. 2015
34141	BRINE027-14	ACP9492	Rineloricaria formosa	Negro Amazonas	Costa Silva et al. 2015
34145	BRINE031-14	ACP9492	Rineloricaria formosa	Negro Amazonas	Costa Silva et al. 2015
CZUTIC14919	N/A	PP409469	Rineloricaria giua	Magdalena	Castellanos-Mejia et al. 2024
CZUTIC17447	N/A	PP409470	Rineloricaria giua	Magdalena	Castellanos-Mejia et al. 2024
21658	BRINE112-14	ACP9753	Rineloricaria harenae sp.N	Itapocu	Costa Silva et al. 2015
21661	BRINE114-14	ACP9753	Rineloricaria harenae sp.N	Itapocu	Costa Silva et al. 2015
21659	BRINE113-14	AAA9911	Rineloricaria jaraguensis	Itapocu	Costa Silva et al. 2015
21662	BRINE115-14	AAA9911	Rineloricaria jaraguensis	Itapocu	Costa Silva et al. 2015
8265	BRINE098-14	AAA9911	Rineloricaria jaraguensis	Itapocu	Costa Silva et al. 2015
CZUTIC182792058	N/A	PP409428	Rineloricaria jubata	Trans Andes	Castellanos-Mejia et al. 2024
MPUJ12522	N/A	PP409438	Rineloricaria jurupari	Amazonas	Castellanos-Mejia et al. 2024
11501	BRINE071-14	ACP9639	Rineloricaria lanceolata	Araguaia	Costa Silva et al. 2015
11503	BRINE072-14	ACP9639	Rineloricaria lanceolata	Araguaia	Costa Silva et al. 2015
11504	BRINE073-14	ACP9639	Rineloricaria lanceolata	Araguaia	Costa Silva et al. 2015
16282	BRINE076-14	ACP9639	Rineloricaria lanceolata	Araguaia	Costa Silva et al. 2015
22930	BRINE041-14	ACP9637	Rineloricaria lanceolata	JuruaAm azonas	Costa Silva et al. 2015
24135	BRINE015-14	ACI8073	Rineloricaria lanceolata	Branco Negro Amazonas	Costa Silva et al. 2015
24136	BRINE016-14	ACI8073	Rineloricaria lanceolata	Branco Negro Amazonas	Costa Silva et al. 2015
41709	BRINE045-14	ACP7857	Rineloricaria lanceolata	Acre/Amazonas	Costa Silva et al. 2015
41741	BRINE207-14	ACG7265	Rineloricaria lanceolata	Paraguai	Costa Silva et al. 2015
42671	BRINE069-14	ACG7265	Rineloricaria lanceolata	Guama	Costa Silva et al. 2015
47901	BRINE173-14	ACG7265	Rineloricaria lanceolata	Paraguai	Costa Silva et al. 2015
47902	BRINE174-14	ACG7265	Rineloricaria lanceolata	Paraguai	Costa Silva et al. 2015
47911	BRINE060-14	ACG7265	Rineloricaria lanceolata	Madeira/Amazonas	Costa Silva et al. 2015
47918	BRINE068-14	ACG7265	Rineloricaria lanceolata	Madeira/Amazonas	Costa Silva et al. 2015
57003	BRINE054-14	AEX7294	Rineloricaria lanceolata	Tapajos Amazonas	Costa Silva et al. 2015
21720	BRINE117-14	AAA9911	Rineloricaria langei	Paranagua	Costa Silva et al. 2015
34312	BRINE120-14	AAA9911	Rineloricaria langei	Paranagua	Costa Silva et al. 2015
51111	BRINE162-14	AAA9911	Rineloricaria langei	Iguacu	Costa Silva et al. 2015
51112	BRINE163-14	AAA9911	Rineloricaria langei	Iguacu	Costa Silva et al. 2015
19533	BRINE176-14	AAE3032	Rineloricaria latirostris	Grande Parana	Costa Silva et al. 2015
38088	BRINE179-14	AAE3032	Rineloricaria latirostris	Tiete	Costa Silva et al. 2015
21282	BRINE145-14	ACP8907	Rineloricaria longicauda	Lagoa dos Patos	Costa Silva et al. 2015
51107	BRINE160-14	ACN9680	Rineloricaria maacki	Iguacu	Costa Silva et al. 2015
51108	BRINE161-14	ACN9680	Rineloricaria maacki	Iguacu	Costa Silva et al. 2015
CIUA7256	N/A	PP409439	Rineloricaria magdalenae	Magdalena	Castellanos-Mejia et al. 2024
41708	BRINE150-14	ACP8085	Rineloricaria malabarbai	Jacui/Lagoa dos patos	Costa Silva et al. 2015
24247	BRINE023-14	ACP8656	Rineloricaria melini	Negro Amazonas	Costa Silva et al. 2015
24248	BRINE024-14	ACP8656	Rineloricaria melini	Negro Amazonas	Costa Silva et al. 2015
25653	BRINE025-14	ACP8656	Rineloricaria melini	Negro Amazonas	Costa Silva et al. 2015
51158	BRINE136-14	ACN9680	Rineloricaria microlepidogaster	Uruguai	Costa Silva et al. 2015
51169	BRINE138-14	ACN9680	Rineloricaria microlepidogaster	Uruguai	Costa Silva et al. 2015
60961	New sequences	n/a	Rineloricaria microlepidogaster	Jacui	this study
MNLM7898	N/A	PP131345	Rineloricaria nigricauda	Paraiba do Sul	Mejia and Buckup 2024
MNLM8663	N/A	PP131370	Rineloricaria nigricauda	Paraiba do Sul	Mejia and Buckup 2024
MNLM6404	N/A	MH272129	Rineloricaria nudipectoris	Paraiba do Sul	Mejia et al. 2023
MNLM7884	n/A	MH272134	Rineloricaria nudipectoris	Paraiba do Sul	Mejia et al. 2023
11818	BRINE074-14	ACP8083	Rineloricaria osvaldoi	Araguaia	Costa Silva et al. 2015
68041	BRINE010-14	ACP8083	Rineloricaria osvaldoi	Tocantins	Costa Silva et al. 2015
29139	BRINE087-14	AAA9913	Rineloricaria paraibensis	Paraiba do Sul	Costa Silva et al. 2015
29377	BRINE089-14	AAA9913	Rineloricaria paraibensis	Paraiba do Sul	Costa Silva et al. 2015
29876	BRINE090-14	AAA9913	Rineloricaria paraibensis	Paraiba do Sul	Costa Silva et al. 2015
7930	BRINE081-14	AAA9913	Rineloricaria paraibensis	Paraiba do Sul	Costa Silva et al. 2015
7940	BRINE082-14	AAA9913	Rineloricaria paraibensis	Paraiba do Sul	Costa Silva et al. 2015
51142	BRINE133-14	AAX8839	Rineloricaria pareiacantha	Uruguai	Costa Silva et al. 2015
51152	BRINE134-14	AAX8839	Rineloricaria pareiacantha	Uruguai	Costa Silva et al. 2015
36245	BRINE169-14	AAZ4949	Rineloricaria parva	Paraguai	Costa Silva et al. 2015
38071	BRINE170-14	AAZ4949	Rineloricaria parva	Paraguai	Costa Silva et al. 2015
29769	BRINE185-14	AAD5854	Rineloricaria pentamaculata	Tibagi Paranapanema	Costa Silva et al. 2015
29770	BRINE186-14	AAD5854	Rineloricaria pentamaculata	Tibagi Paranapanema	Costa Silva et al. 2015
29772	BRINE187-14	AAD5854	Rineloricaria pentamaculata	Tibagi Paranapanema	Costa Silva et al. 2015
50971	BRINE182-14	AAD5854	Rineloricaria pentamaculata	Ivai/Paranapanema	Costa Silva et al. 2015
50972	BRINE183-14	AAD5854	Rineloricaria pentamaculata	Ivai/Paranapanema	Costa Silva et al. 2015
47910	BRINE059-14	ACP9040	Rineloricaria platyura	Madeira/Amazonas	Costa Silva et al. 2015
47917	BRINE061-14	ACP9037	Rineloricaria platyura	Madeira/Amazonas	Costa Silva et al. 2015
47926	BRINE064-14	ACP9037	Rineloricaria platyura	Madeira/Amazonas	Costa Silva et al. 2015
47937	BRINE067-14	ACP7591	Rineloricaria platyura	Madeira/Amazonas	Costa Silva et al. 2015
41703	BRINE159-14	AAA9913	Rineloricaria quadrensis	Lagoa Fortaleza	Costa Silva et al. 2015
59931	BRINE213-14	ACP8814	Rineloricaria rodriquezae	Paranaiba	Costa Silva et al. 2015
59932	BRINE214-14	ACP8814	Rineloricaria rodriquezae	Paranaiba	Costa Silva et al. 2015
CZUTIC190482720	N/A	PP409460	Rineloricaria rupestris	Magdalena	Castellanos-Mejia et al. 2024
20051	BRINE037-14	ACP9177	Rineloricaria sp.	Ucayali Amazonas	Costa Silva et al. 2015
20052	BRINE038-14	ACP9177	Rineloricaria sp.	Ucayali Amazonas	Costa Silva et al. 2015
20083	BRINE040-14	ACP9177	Rineloricaria sp.	Ucayali Amazonas	Costa Silva et al. 2015
26332	BRINE177-14	AAE3031	Rineloricaria sp.	Paranapanema	Costa Silva et al. 2015
26333	BRINE178-14	AAE3031	Rineloricaria sp.	Paranapanema	Costa Silva et al. 2015
37294	BRINE050-14	ACP8280	Rineloricaria sp.	Tapajos Amazonas	Costa Silva et al. 2015
37320	BRINE051-14	ACP8280	Rineloricaria sp.	Tapajos Amazonas	Costa Silva et al. 2015
37321	BRINE052-14	ACP8280	Rineloricaria sp.	Tapajos Amazonas	Costa Silva et al. 2015
38081	BRINE053-14	ACP8280	Rineloricaria sp.	Tapajos Amazonas	Costa Silva et al. 2015
43536	BRINE078-14	ACP8813	Rineloricaria sp.	São Francisco	Costa Silva et al. 2015
43537	New sequences	n/a	Rineloricaria sp.	São Francisco	this study
8266	BRINE099-14	ACP8965	Rineloricaria sp.	Itapocu	Costa Silva et al. 2015
57379	BRINE055-14	ACP7948	Rineloricaria sp. N11	Tapajos Amazonas	Costa Silva et al. 2015
59109	BRINE056-14	ACP7948	Rineloricaria sp. N11	Tapajos Amazonas	Costa Silva et al. 2015
51170	BRINE139-14	AAX8839	Rineloricaria stellata	Uruguai	Costa Silva et al. 2015
41699	BRINE147-14	AAX8839	Rineloricaria strigilata	Jacui	Costa Silva et al. 2015
47923	BRINE062-14	ACP8777	Rineloricaria teffeana	Madeira/Amazonas	Costa Silva et al. 2015
47924	BRINE063-14	ACP8777	Rineloricaria teffeana	Madeira/Amazonas	Costa Silva et al. 2015
47933	BRINE066-14	ACP8210	Rineloricaria teffeana	Madeira/Amazonas	Costa Silva et al. 2015
60432	New sequences	n/a	Rineloricaria tropeira	Uruguai	this study
18551	BRINE021-14	AAZ7859	Rineloricaria uracantha	Llano Sucio	Costa Silva et al. 2015
18552	BRINE022-14	AAZ7859	Rineloricaria uracantha	Llano Sucio	Costa Silva et al. 2015
41712	BRINE048-14	ACJ0430	Rineloricaria wolfei	Acre/Amazonas	Costa Silva et al. 2015
41713	BRINE049-14	ACJ0430	Rineloricaria wolfei	Acre/Amazonas	Costa Silva et al. 2015
29081	BRINE083-14	AAA9912	Rineloricaria zawadzkii	Paraiba do Sul	Costa Silva et al. 2015
29101	BRINE084-14	AAA9912	Rineloricaria zawadzkii	Paraiba do Sul	Costa Silva et al. 2015
29119	BRINE085-14	AAA9912	Rineloricaria zawadzkii	Paraiba do Sul	Costa Silva et al. 2015
51101	BRINE092-14	AAA9912	Rineloricaria zawadzkii	Paraiba do Sul	Costa Silva et al. 2015
51102	BRINE093-14	AAA9912	Rineloricaria zawadzkii	Paraiba do Sul	Costa Silva et al. 2015

## Sheet: Planilha1
VOUCHER	Process ID	Identification
60668	BRINE151-14	Rineloricaria aequalicuspis
60669	BRINE152-14	Rineloricaria aequalicuspis
41701	BRINE158-14	Rineloricaria aequalicuspis
34145	BRINE031-14	Rineloricaria aff. fallax
34143	BRINE029-14	Rineloricaria aff. fallax
34144	BRINE030-14	Rineloricaria aff. fallax
34142	BRINE028-14	Rineloricaria aff. fallax
34141	BRINE027-14	Rineloricaria aff. fallax
51163	BRINE137-14	Rineloricaria anhaguapitan
51131	BRINE129-14	Rineloricaria anhaguapitan
51129	BRINE128-14	Rineloricaria anitae
51123	BRINE127-14	Rineloricaria anitae
41711	BRINE047-14	Rineloricaria aurata
47908	BRINE058-14	Rineloricaria aurata
47905	BRINE057-14	Rineloricaria aurata
47904	BRINE175-14	Rineloricaria aurata
69945	BRINE002-14	Rineloricaria aurata
52987	BRINE003-14	Rineloricaria aurata
52988	BRINE004-14	Rineloricaria aurata
8022	BRINE167-14	Rineloricaria aurata
36244	BRINE168-14	Rineloricaria aurata
41710	BRINE046-14	Rineloricaria aurata
61394	BRINE155-14	Rineloricaria baliola
61400	BRINE156-14	Rineloricaria baliola
41704	BRINE148-14	Rineloricaria cadeae
7326	BRINE190-14	Rineloricaria cadeae
20466	BRINE141-14	Rineloricaria cadeae
25561	BRINE195-14	Rineloricaria cadeae
21283	BRINE146-14	Rineloricaria cadeae
51136	BRINE131-14	Rineloricaria capitonia
51132	BRINE130-14	Rineloricaria capitonia
43540	BRINE019-14	Rineloricaria caracasensis
43541	BRINE020-14	Rineloricaria caracasensis
24076	BRINE012-14	Rineloricaria cf. formosa
24075	BRINE011-14	Rineloricaria cf. formosa
59998	BRINE219-14	Rineloricaria cf. latirostris
47917	BRINE061-14	Rineloricaria cf. wolfei
47910	BRINE059-14	Rineloricaria cf. wolfei
47937	BRINE067-14	Rineloricaria cf. wolfei
47926	BRINE064-14	Rineloricaria cf. wolfei
13818	BRINE103-14	Rineloricaria cubataonis
47933	BRINE066-14	Rineloricaria fallax
47924	BRINE063-14	Rineloricaria fallax
47923	BRINE062-14	Rineloricaria fallax
34186	BRINE033-14	Rineloricaria hasemani
34185	BRINE032-14	Rineloricaria hasemani
33364	BRINE200-14	Rineloricaria heteroptera
33368	BRINE202-14	Rineloricaria heteroptera
33366	BRINE201-14	Rineloricaria heteroptera
12864	BRINE034-14	Rineloricaria heteroptera
12865	BRINE035-14	Rineloricaria heteroptera
12866	BRINE036-14	Rineloricaria heteroptera
33334	BRINE199-14	Rineloricaria heteroptera
8265	BRINE098-14	Rineloricaria jaraguensis
21668	BRINE116-14	Rineloricaria jaraguensis
21662	BRINE115-14	Rineloricaria jaraguensis
21659	BRINE113-14	Rineloricaria jaraguensis
8369	BRINE100-14	Rineloricaria jaraguensis
8536	BRINE102-14	Rineloricaria kronei
8535	BRINE101-14	Rineloricaria kronei
21396	BRINE193-14	Rineloricaria kronei
13886	BRINE104-14	Rineloricaria kronei
11176	BRINE094-14	Rineloricaria kronei
21692	BRINE194-14	Rineloricaria kronei
35704	BRINE203-14	Rineloricaria kronei
8412	BRINE191-14	Rineloricaria kronei
42671	BRINE069-14	Rineloricaria lanceolata
47901	BRINE173-14	Rineloricaria lanceolata
11501	BRINE071-14	Rineloricaria lanceolata
11503	BRINE072-14	Rineloricaria lanceolata
11504	BRINE073-14	Rineloricaria lanceolata
24134	BRINE014-14	Rineloricaria lanceolata
24137	BRINE017-14	Rineloricaria lanceolata
16282	BRINE076-14	Rineloricaria lanceolata
38077	BRINE172-14	Rineloricaria lanceolata
38076	BRINE171-14	Rineloricaria lanceolata
27628	BRINE198-14	Rineloricaria lanceolata
41741	BRINE207-14	Rineloricaria lanceolata
57003	BRINE054-14	Rineloricaria lanceolata
24133	BRINE013-14	Rineloricaria lanceolata
41745	BRINE208-14	Rineloricaria lanceolata
24136	BRINE016-14	Rineloricaria lanceolata
47911	BRINE060-14	Rineloricaria lanceolata
24135	BRINE015-14	Rineloricaria lanceolata
41709	BRINE045-14	Rineloricaria lanceolata
47902	BRINE174-14	Rineloricaria lanceolata
22930	BRINE041-14	Rineloricaria lanceolata
27627	BRINE197-14	Rineloricaria lanceolata
47918	BRINE068-14	Rineloricaria lanceolata
14427	BRINE111-14	Rineloricaria langei
38083	BRINE189-14	Rineloricaria langei
33083	BRINE095-14	Rineloricaria langei
33084	BRINE096-14	Rineloricaria langei
33085	BRINE097-14	Rineloricaria langei
51115	BRINE166-14	Rineloricaria langei
13959	BRINE105-14	Rineloricaria langei
14396	BRINE106-14	Rineloricaria langei
14397	BRINE107-14	Rineloricaria langei
14424	BRINE108-14	Rineloricaria langei
14425	BRINE109-14	Rineloricaria langei
14426	BRINE110-14	Rineloricaria langei
51114	BRINE165-14	Rineloricaria langei
51113	BRINE164-14	Rineloricaria langei
21720	BRINE117-14	Rineloricaria langei
21721	BRINE118-14	Rineloricaria langei
21722	BRINE119-14	Rineloricaria langei
34312	BRINE120-14	Rineloricaria langei
34313	BRINE121-14	Rineloricaria langei
34314	BRINE122-14	Rineloricaria langei
34315	BRINE123-14	Rineloricaria langei
51112	BRINE163-14	Rineloricaria langei
51111	BRINE162-14	Rineloricaria langei
38088	BRINE179-14	Rineloricaria latirostris
19533	BRINE176-14	Rineloricaria latirostris
7940	BRINE082-14	Rineloricaria lima
29140	BRINE088-14	Rineloricaria lima
29377	BRINE089-14	Rineloricaria lima
29139	BRINE087-14	Rineloricaria lima
29876	BRINE090-14	AAA9913
49671	BRINE091-14	Rineloricaria lima
7930	BRINE081-14	Rineloricaria lima
36243	BRINE204-14	Rineloricaria lima
21282	BRINE145-14	Rineloricaria longicauda
60700	BRINE154-14	Rineloricaria longicauda
41702	BRINE157-14	Rineloricaria longicauda
60699	BRINE153-14	Rineloricaria longicauda
51108	BRINE160-14	Rineloricaria maacki
51108	BRINE161-14	Rineloricaria maacki
41708	BRINE150-14	Rineloricaria malabarbai
41705	BRINE149-14	Rineloricaria microlepidogaster
41706	BRINE206-14	Rineloricaria microlepidogaster
51175	BRINE007-14	Rineloricaria microlepidogaster
41712	BRINE048-14	Rineloricaria morrowi
52978	BRINE005-14	Rineloricaria morrowi
52979	BRINE006-14	Rineloricaria morrowi
41713	BRINE049-14	Rineloricaria morrowi
37164	BRINE205-14	Rineloricaria nigricauda
51101	BRINE092-14	Rineloricaria nigricauda
51102	BRINE093-14	Rineloricaria nigricauda
29081	BRINE083-14	Rineloricaria nigricauda
29120	BRINE086-14	Rineloricaria nigricauda
29119	BRINE085-14	Rineloricaria nigricauda
29101	BRINE084-14	Rineloricaria nigricauda
11819	BRINE075-14	Rineloricaria osvaldoi
68041	BRINE010-14	Rineloricaria osvaldoi
11818	BRINE074-14	Rineloricaria osvaldoi
38071	BRINE170-14	Rineloricaria parva
69946	BRINE124-14	Rineloricaria parva
36245	BRINE169-14	Rineloricaria parva
26249	BRINE196-14	Rineloricaria parva
45335	BRINE209-14	Rineloricaria parva
55705	BRINE210-14	Rineloricaria parva
55708	BRINE211-14	Rineloricaria parva
29770	BRINE186-14	Rineloricaria pentamaculata
50969	BRINE180-14	Rineloricaria pentamaculata
50970	BRINE181-14	Rineloricaria pentamaculata
50971	BRINE182-14	Rineloricaria pentamaculata
50972	BRINE183-14	Rineloricaria pentamaculata
29768	BRINE184-14	Rineloricaria pentamaculata
29769	BRINE185-14	Rineloricaria pentamaculata
29772	BRINE187-14	Rineloricaria pentamaculata
42686	BRINE070-14	Rineloricaria phoxocephala
47927	BRINE065-14	Rineloricaria phoxocephala
67696	BRINE226-14	Rineloricaria platyura
62060	BRINE221-14	Rineloricaria platyura
67694	BRINE224-14	Rineloricaria platyura
67695	BRINE225-14	Rineloricaria platyura
67683	BRINE223-14	Rineloricaria platyura
62059	BRINE220-14	Rineloricaria platyura
62061	BRINE222-14	Rineloricaria platyura
41703	BRINE159-14	Rineloricaria quadrensis
51152	BRINE134-14	Rineloricaria reisi
51142	BRINE133-14	Rineloricaria reisi
29526	BRINE018-14	Rineloricaria rupestris
21394	BRINE192-14	Rineloricaria sp. BRINE1
21378	BRINE188-14	Rineloricaria sp. BRINE1
20083	BRINE040-14	Rineloricaria sp. BRINE10
20051	BRINE037-14	Rineloricaria sp. BRINE10
20052	BRINE038-14	Rineloricaria sp. BRINE10
20081	BRINE039-14	Rineloricaria sp. BRINE10
57379	BRINE055-14	Rineloricaria sp. BRINE11
59109	BRINE056-14	Rineloricaria sp. BRINE11
37320	BRINE051-14	Rineloricaria sp. BRINE12
38081	BRINE053-14	Rineloricaria sp. BRINE12
37321	BRINE052-14	Rineloricaria sp. BRINE12
37294	BRINE050-14	Rineloricaria sp. BRINE12
25653	BRINE025-14	Rineloricaria sp. BRINE13
25654	BRINE026-14	Rineloricaria sp. BRINE13
24248	BRINE024-14	Rineloricaria sp. BRINE13
24247	BRINE023-14	Rineloricaria sp. BRINE13
23513	BRINE044-14	Rineloricaria sp. BRINE14
23512	BRINE042-14	Rineloricaria sp. BRINE14
23514	BRINE043-14	Rineloricaria sp. BRINE14
41715	BRINE001-14	Rineloricaria sp. BRINE15
8266	BRINE099-14	Rineloricaria sp. BRINE2
21661	BRINE114-14	Rineloricaria sp. BRINE3
21658	BRINE112-14	Rineloricaria sp. BRINE3
51121	BRINE126-14	Rineloricaria sp. BRINE5
51153	BRINE135-14	Rineloricaria sp. BRINE5
51141	BRINE132-14	Rineloricaria sp. BRINE5
37573	BRINE077-14	Rineloricaria sp. BRINE6
43536	BRINE078-14	Rineloricaria sp. BRINE7
43538	BRINE079-14	Rineloricaria sp. BRINE7
43539	BRINE080-14	Rineloricaria sp. BRINE7
59929	BRINE009-14	Rineloricaria sp. BRINE8
59930	BRINE212-14	Rineloricaria sp. BRINE8
59931	BRINE213-14	Rineloricaria sp. BRINE8
59932	BRINE214-14	Rineloricaria sp. BRINE8
59994	BRINE215-14	Rineloricaria sp. BRINE8
59995	BRINE216-14	Rineloricaria sp. BRINE8
59996	BRINE217-14	Rineloricaria sp. BRINE8
59997	BRINE218-14	Rineloricaria sp. BRINE8
59928	BRINE008-14	Rineloricaria sp. BRINE8
26332	BRINE177-14	Rineloricaria sp. BRINE9
26333	BRINE178-14	Rineloricaria sp. BRINE9
51170	BRINE139-14	Rineloricaria stellata
51172	BRINE140-14	Rineloricaria stellata
21279	BRINE142-14	Rineloricaria strigilata
41699	BRINE147-14	Rineloricaria strigilata
21281	BRINE144-14	Rineloricaria strigilata
21280	BRINE143-14	Rineloricaria strigilata
51116	BRINE125-14	Rineloricaria tropeira
18552	BRINE022-14	Rineloricaria uracanthus
18551	BRINE021-14	Rineloricaria uracanthus
51158	BRINE136-14	Rineloricaria zaina
51169	BRINE138-14	Rineloricaria zaina
