# Supplementary material for: A new sand-dwelling species of Rineloricaria (Siluriformes, Loricariidae) from the Eastern Brazilian Basin
Source: Zookeys. 2026 Feb 13;1269:211–24. doi: 10.3897/zookeys.1269.155896 (PMC12924054; doi:10.3897/zookeys.1269.155896)
Supplement: Supplementary material 2 — Matrix used for molecular analysis [file zookeys-1269-211_article-155896__-s002.fas]

>11501_Rineloricaria_lanceolata_Araguaia
GCTCCCTACTAGGCGATGACCAAATTTATAATGTTATCGTTACTGCACATGCCTTCGTAA
TAATCTTCTTCATAGTGATACCCATTATGATTGGTGGCTTCGGGAACTGGCTGGTACCCC
TAATAATTGGTGCACCTGATATAGCATTTCCACGAATAAACAACATAAGTTTCTGACTAC
TCCCCCCATCATTCCTACTTTTACTAGCCTCATCAGGAGTTGAAGCTGGGGCTGGAACGG
GGTGAACCGTATACCCGCCTCTTGCCGGAAATCTAGCCCATGCAGGGGCTTCTGTTGATC
TAACCATCTTCTCACTACACCTGGCAGGTGTCTCCTCTATTTTAGGGGCAATTAACTTCA
TTACTACAATTATTAATATAAAACCCCCAGCCATTTCACAATACCAAACTCCCTTATTCG
TCTGGGCTGTCCTAGTTACAGCAGTCCTACTCCTCTTATCCCTCCCAGTCCTAGCTGCTG
GAATTACCATACTACTAACAGATCGAAACCTTAATACTACCTTCTTTGACCCC
>11503_Rineloricaria_lanceolata_Araguaia
GCTCCCTACTAGGCGATGACCAAATTTATAATGTTATCGTTACTGCACATGCCTTCGTAA
TAATCTTCTTCATAGTGATACCCATTATGATTGGTGGCTTCGGGAACTGGCTGGTACCCC
TAATAATTGGTGCACCTGATATAGCATTTCCACGAATAAACAACATAAGTTTCTGACTAC
TCCCCCCATCATTCCTACTTTTACTAGCCTCATCAGGAGTTGAAGCTGGGGCTGGAACGG
GGTGAACCGTATACCCGCCTCTTGCCGGAAATCTAGCCCATGCAGGGGCTTCTGTTGATC
TAACCATCTTCTCACTACACCTGGCAGGTGTCTCCTCTATTTTAGGGGCAATTAACTTCA
TTACTACAATTATTAATATAAAACCCCCAGCCATTTCACAATACCAAACTCCCTTATTCG
TCTGGGCTGTCCTAGTTACAGCAGTCCTACTCCTCTTATCCCTCCCAGTCCTAGCTGCTG
GAATTACCATACTACTAACAGATCGAAACCTTAATACTACCTTCTTTGACCCC
>11504_Rineloricaria_lanceolata_Araguaia
GCTCCCTACTAGGCGATGACCAAATTTATAATGTTATCGTTACTGCACATGCCTTCGTAA
TAATCTTCTTCATAGTGATACCCATTATGATTGGTGGCTTCGGGAACTGGCTGGTACCCC
TAATAATTGGTGCACCTGATATAGCATTTCCACGAATAAACAACATAAGTTTCTGACTAC
TCCCCCCATCATTCCTACTTTTACTAGCCTCATCAGGAGTTGAAGCTGGGGCTGGAACGG
GGTGAACCGTATACCCGCCTCTTGCCGGAAATCTAGCCCATGCAGGGGCTTCTGTTGATC
TAACCATCTTCTCACTACACCTGGCAGGTGTCTCCTCTATTTTAGGGGCAATTAACTTCA
TTACTACAATTATTAATATAAAACCCCCAGCCATTTCACAATACCAAACTCCCTTATTCG
TCTGGGCTGTCCTAGTTACAGCAGTCCTACTCCTCTTATCCCTCCCAGTCCTAGCTGCTG
GAATTACCATACTACTAACAGATCGAAACCTTAATACTACCTTCTTTGACCCC
>11818_Rineloricaria_osvaldoi_Araguaia
GCTCCCTATTGGGCGATGACCAAATTTATAATGTCATCGTTACTGCACATGCCTTCGTAA
TAATCTTCTTTATAGTAATGCCTATTATAATTGGTGGCTTCGGAAACTGATTAGTCCCCC
TAATAATTGGAGCGCCTGATATAGCCTTCCCCCGAATAAATAATATGAGCTTCTGACTAC
TTCCTCCATCATTCCTACTCTTACTAGCCTCATCGGGAGTGGAAGCTGGAGCCGGGACAG
GGTGAACCGTATACCCGCCCCTTGCTGGGAATTTAGCCCATGCAGGGGCTTCTGTTGATT
TGACCATCTTCTCCCTACATTTAGCAGGGGTATCTTCTATCTTAGGTGCAATTAACTTCA
TCACTACTATTATTAATATAAAACCTCCAGCCATCTCGCAGTACCAAACTCCTCTATTTG
TTTGAGCTGTACTCGTTACAGCAGTTTTACTACTTCTATCGCTCCCAGTATTAGCTGCAG
GAATTACTATATTATTAACGGATCGGAATCTAAATACTACTTTCTTCGATCCA
>12864_Rineloricaria_aff.heteroptera_Urubui_Amazonas
GCTCCCTATTAGGCGATGACCAAATTTATAATGTCATCGTTACTGCACATGCTTTCGTAA
TAATCTTCTTCATAGTAATACCCATTATGATTGGTGGGTTTGGAAACTGATTAGTACCAC
TAATAATTGGGGCCCCAGATATAGCATTCCCACGAATAAATAATATAAGTTTTTGACTAC
TACCACCATCATTCCTGCTCCTACTAGCCTCATCAGGGGTTGAAGCTGGAGCTGGTACAG
GATGAACTGTATACCCACCCCTCGCCGGAAATCTAGCCCATGCAGGAGCTTCTGTTGATT
TAACCATCTTCTCCCTGCATTTAGCAGGTGTATCCTCCATCCTAGGAGCAATTAATTTTA
TTACTACAATTATTAATATGAAGCCGCCAGCTATTTCGCAATACCAAACCCCCCTATTCG
TTTGAGCCGTACTAGTTACAGCAGTCCTCCTCCTTTTATCCCTCCCAGTCTTGGCTGCCG
GTATTACTATACTACTAACAGATCGAAATCTAAATACCACCTTTTTTGACCCC
>12865_Rineloricaria_aff.heteroptera_Urubui_Amazonas
GCTCCCTATTAGGCGATGACCAAATTTATAATGTCATCGTTACTGCACATGCTTTCGTAA
TAATCTTCTTCATAGTAATACCCATTATGATTGGTGGGTTTGGAAACTGATTAGTACCAC
TAATAATTGGGGCCCCAGATATAGCATTCCCACGAATAAATAATATAAGTTTTTGACTAC
TACCACCATCATTCCTGCTCCTACTAGCCTCATCAGGGGTTGAAGCTGGAGCTGGTACAG
GATGAACTGTATACCCACCCCTCGCCGGAAATCTAGCCCATGCAGGAGCTTCTGTTGATT
TAACCATCTTCTCCCTGCATTTAGCAGGTGTATCCTCCATCCTAGGAGCAATTAATTTTA
TTACTACAATTATTAATATGAAGCCGCCAGCTATTTCGCAATACCAAACCCCCCTATTCG
TTTGAGCCGTACTAGTTACAGCAGTCCTCCTCCTTTTATCCCTCCCAGTCTTGGCTGCCG
GTATTACTATACTACTAACAGATCGAAATCTAAATACCACCTTTTTTGACCCC
>13886_Rineloricaria_aff.langei_Guaratuba
GCTCCCTATTAGGCGATGACCAAATTTATAATGTCATCGTTACTGCACATGCCTTCGTAA
TAATTTTCTTTATAGTGATACCGATCATGATTGGTGGGTTCGGGAACTGATTAGTACCAC
TAATAATCGGGGCACCCGATATAGCATTCCCACGAATAAATAACATGAGTTTCTGACTAC
TTCCTCCATCATTTTTACTCCTGCTAGCTTCATCAGGAGTCGAAGCCGGGGCTGGAACAG
GATGAACTGTATATCCTCCCCTCGCCGGAAATCTAGCCCATGCAGGGGCTTCTGTTGATT
TAACCATCTTCTCCCTACACTTAGCAGGTGTATCCTCTATTTTAGGAGCAATTAATTTCA
TTACCACTATCATTAATATAAAACCTCCAGCTATCTCACAATACCAAACCCCTCTATTCG
TTTGAGCTGTGTTAGTTACAGCAGTTTTACTCCTTTTATCTCTCCCAGTACTAGCTGCCG
GAATCACTATATTACTAACAGATCGAAATCTAAATACCACCTTCTTTGACCCC
>13959_Rineloricaria_aff.langei_Guaratuba
GCTCCCTATTAGGCGATGACCAAATTTATAATGTCATCGTTACTGCACATGCCTTCGTAA
TAATTTTCTTTATAGTGATACCGATCATGATTGGTGGGTTCGGGAACTGATTAGTACCAC
TAATAATCGGGGCACCCGATATAGCATTCCCACGAATAAATAACATGAGTTTCTGACTAC
TTCCTCCATCATTTTTACTCCTGCTAGCTTCATCAGGAGTCGAAGCCGGGGCTGGAACAG
GATGAACTGTATATCCTCCCCTCGCCGGAAATCTAGCCCATGCAGGGGCTTCTGTTGATT
TAACCATCTTCTCCCTACACTTAGCAGGTGTATCCTCTATTTTAGGAGCAATTAATTTCA
TTACCACTATCATTAATATAAAACCTCCAGCTATCTCACAATACCAAACCCCTCTATTCG
TTTGAGCTGTGTTAGTTACAGCAGTTTTACTCCTTTTATCTCTCCCAGTACTAGCTGCCG
GAATCACTATATTACTAACAGATCGAAATCTAAATACCACCTTCTTTGACCCC
>16282_Rineloricaria_lanceolata_Araguaia
GCTCCCTACTAGGCGATGACCAAATTTATAATGTTATCGTTACTGCACATGCCTTCGTAA
TAATCTTCTTCATAGTGATACCCATTATGATTGGTGGCTTCGGGAACTGGCTGGTACCCC
TAATAATTGGTGCACCTGATATAGCATTTCCACGAATAAACAACATAAGTTTCTGACTAC
TCCCCCCATCATTCCTACTTTTACTAGCCTCATCAGGAGTTGAAGCTGGGGCTGGAACGG
GGTGAACCGTATACCCGCCTCTTGCCGGAAATCTAGCCCATGCAGGGGCTTCTGTTGATC
TAACCATCTTCTCACTACACCTGGCAGGTGTCTCCTCTATTTTAGGGGCAATTAACTTCA
TTACTACAATTATTAATATAAAACCCCCAGCCATTTCACAATACCAAACTCCCTTATTCG
TCTGGGCTGTCCTAGTTACAGCAGTCCTACTCCTCTTATCCCTCCCAGTCCTAGCTGCTG
GAATTACCATACTACTAACAGATCGAAACCTTAATACTACCTTCTTTGACCCC
>18551_Rineloricaria_uracantha_Llano_Sucio
GCTCCCTATTAGGTGATGACCAAATTTATAATGTCATCGTTACTGCACATGCCTTCGTAA
TAATTTTCTTTATGGTAATACCCATTATGATTGGAGGATTTGGAAACTGATTGGTGCCCC
TAATAATTGGGGCACCTGATATGGCATTCCCACGAATAAATAACATGAGTTTCTGGCTGC
TTCCGCCCTCATTTCTACTCCTACTAGCCTCATCAGGGGTTGAAGCTGGGGCTGGTACAG
GTTGAACCGTATATCCACCTCTTGCCGGAAATCTGGCCCATGCAGGAGCTTCTGTTGACC
TAACCATCTTCTCCCTACACCTAGCAGGTGTCTCCTCTATCTTAGGGGCAATTAATTTTA
TTACTACGATTATTAATATGAAACCCCCAGCCATCTCACAATACCAAACCCCTTTATTTG
TCTGAGCTGTACTAGTTACAGCAGTCCTACTCCTTTTATCCCTTCCAGTTTTGGCTGCTG
GGATTACTATACTACTAACAGATCGAAATCTAAATACTACCTTTTTTGACCCC
>18552_Rineloricaria_uracantha_Llano_Sucio
GCTCCCTATTAGGTGATGACCAAATTTATAATGTCATCGTTACTGCACATGCCTTCGTAA
TAATTTTCTTTATGGTAATACCCATTATGATTGGAGGATTTGGAAACTGATTGGTGCCCC
TAATAATTGGAGCACCTGATATGGCATTCCCACGAATAAATAACATGAGTTTCTGGCTGC
TTCCGCCCTCATTTCTACTCCTACTAGCCTCATCAGGGGTTGAAGCTGGGGCTGGTACAG
GTTGAACCGTATATCCACCTCTTGCCGGAAATCTGGCCCATGCAGGAGCTTCTGTTGACC
TAACCATCTTCTCCCTACACCTAGCAGGTGTCTCCTCTATCTTAGGGGCAATTAATTTTA
TTACTACGATTATTAATATGAAACCCCCAGCCATCTCACAATACCAAACCCCTTTATTTG
TCTGAGCTGTACTAGTTACAGCAGTCCTACTCCTTTTATCCCTTCCAGTTTTGGCTGCTG
GGATTACTATACTACTAACAGATCGAAATCTAAATACTACCTTTTTTGACCCC
>19533_Rineloricaria_latirostris_Grande_Parana
GCTCCCTATTAGGCGATGACCAAATTTATAATGTCATCGTTACTGCACATGCCTTCGTAA
TAATTTTCTTTATAGTAATACCCATTATGATCGGTGGCTTCGGAAACTGACTAGTACCCC
TAATAATTGGAGCCCCTGATATAGCATTCCCACGAATAAATAACATGAGTTTCTGACTAC
TTCCTCCATCACTCTTACTCCTGCTAGCCTCATCAGGAGTTGAAGCTGGGGCCGGAACAG
GATGAACCGTATACCCCCCCCTCGCTGGAAATATAGCCCATGCAGGGGCTTCTGTTGACT
TAACCATCTTCTCCCTACACTTAGCAGGTATCTCCTCTATCTTGGGGGCAATTAACTTTA
TTACAACAATTATTAATATAAAACCTCCAGCTATCTCACAATACCAAACCCCTCTATTTG
TTTGAGCTGTGCTAGTTACAGCAGTATTACTACTTTTATCTCTCCCAGTATTAGCTGCCG
GAATTACTATGCTATTAACAGATCGAAACCTAAATACCACCTTCTTTGACCCC
>20051_Rineloricaria_sp._Ucayali_Amazonas
GCTCCCTGTTAGGCGATGACCAAATTTATAATGTCATCGTTACTGCACATGCCTTCGTAA
TAATCTTCTTTATAGTAATACCAATTATGATCGGGGGCTTTGGGAATTGACTTGTACCCC
TAATAATTGGAGCACCTGACATAGCATTCCCTCGAATAAATAATATGAGTTTCTGACTGC
TTCCCCCCTCGTTCCTTCTACTACTAGCCTCATCAGGAGTTGAAGCTGGAGCTGGTACAG
GATGGACCGTGTACCCTCCCCTTGCTGGTAATCTAGCCCATGCAGGGGCTTCTGTTGATT
TAACCATCTTCTCCCTACACTTGGCAGGTGTTTCCTCTATCTTGGGTGCAATTAATTTCA
TTACTACAATTATTAACATGAAACCCCCAGCCATCTCGCAATACCAAACCCCCCTATTCG
TATGAGCTGTGCTAATTACAGCAGTTTTACTCCTTCTATCCCTCCCCGTGTTAGCTGCCG
GAATTACTATATTGCTAACAGATCGAAACCTAAATACCACCTTCTTTGACCCT
>20052_Rineloricaria_sp._Ucayali_Amazonas
GCTCCCTGTTAGGCGATGACCAAATTTATAATGTCATCGTTACTGCACATGCCTTCGTAA
TAATCTTCTTTATAGTAATACCCATTATGATCGGGGGCTTTGGGAATTGACTTGTACCCC
TAATAATTGGAGCACCTGACATAGCATTCCCTCGAATAAATAATATGAGTTTCTGACTGC
TTCCCCCCTCGTTCCTTCTACTACTAGCCTCATCAGGAGTTGAAGCTGGAGCTGGTACAG
GATGGACCGTGTACCCTCCCCTTGCTGGTAATCTAGCCCATGCAGGGGCTTCTGTTGATT
TAACCATCTTCTCCCTACACTTGGCAGGTGTTTCCTCTATCTTGGGTGCAATTAATTTCA
TTACTACAATTATTAACATGAAACCCCCAGCCATCTCGCAATACCAAACCCCCCTATTCG
TATGAGCTGTGCTAATTACAGCAGTTTTACTCCTTCTATCCCTCCCCGTGTTAGCTGCCG
GAATTACTATATTGCTAACAGATCGAAACCTAAATACCACCTTCTTTGACCCT
>20083_Rineloricaria_sp._Ucayali_Amazonas
GCTCCCTGTTAGGCGATGACCAAATTTATAATGTCATCGTTACTGCACATGCCTTCGTAA
TAATCTTCTTTATAGTAATACCAATTATGATCGGGGGCTTTGGGAATTGACTTGTACCCC
TAATAATTGGAGCACCTGACATAGCATTCCCTCGAATAAATAATATGAGTTTCTGACTGC
TTCCCCCCTCGTTCCTTCTACTACTAGCCTCATCAGGAGTTGAAGCTGGAGCTGGTACAG
GATGGACCGTGTACCCTCCCCTTGCTGGTAATCTAGCCCATGCAGGGGCTTCTGTTGATT
TAACCATCTTCTCCCTACACTTGGCAGGTGTTTCCTCTATCTTGGGTGCAATTAATTTCA
TTACTACAATTATTAACATGAAACCCCCAGCCATCTCGCAATACCAAACCCCCCTATTCG
TATGAGCTGTGCTAATTACAGCAGTTTTACTCCTTCTATCCCTCCCCGTGTTAGCTGCCG
GAATTACTATATTGCTAACAGATCGAAACCTAAATACCACCTTCTTTGACCCT
>20466_Rineloricaria_cadeae_Lagoa_dos_Patos
GCTCCCTATTAGGCGATGACCAAATTTATAATGTCATCGTCACTGCACATGCCTTCGTAA
TAATTTTCTTTATAGTAATACCCATCATAATCGGTGGCTTCGGAAACTGATTAGTACCAC
TAATAATTGGAGCGCCTGATATAGCATTCCCACGAATAAATAACATGAGTTTCTGACTAC
TTCCTCCGTCATTCTTACTTCTGCTCGCCTCATCAGGAGTTGAAGCTGGGGCTGGGACAG
GATGAACCGTATACCCCCCACTCGCCGGAAATCTAGCCCATGCAGGGGCTTCTGTTGACT
TAACCATCTTCTCCCTACACCTAGCAGGTGTCTCCTCTATCTTAGGAGCAATTAATTTTA
TTACCACAATTATTAATATAAAACCTCCAGCTATTTCACAATACCAAACCCCCCTGTTCG
TTTGAGCCGTATTAGTTACAGCAGTCTTACTCCTTTTATCTCTCCCAGTATTAGCTGCCG
GAATTACTATACTACTAACAGATCGAAACCTAAACACTACCTTCTTTGACCCC
>21282_Rineloricaria_longicauda_Lagoa_dos_Patos
GCTCCCTATTAGGCGATGACCAAATTTATAATGTCATCGTCACTGCACATGCCTTCGTAA
TAATTTTCTTTATAGTAATGCCCATCATAATCGGTGGCTTTGGAAACTGATTAGTTCCAT
TAATAATTGGGGCACCTGATATAGCATTCCCACGAATAAATAACATGAGTTTCTGACTAC
TTCCTCCGTCATTCTTACTCCTGCTCGCCTCATCAGGGGTTGAAGCTGGGGCTGGGACAG
GGTGAACCGTATATCCCCCACTCGCCGGAAATCTAGCCCATGCAGGGGCTTCTGTTGACT
TAACCATCTTCTCCCTACACCTAGCAGGTGTCTCCTCTATCTTAGGAGCAATTAATTTTA
TTACCACAATTATTAACATAAAACCTCCAGCCATCTCACAATACCAAACCCCCCTGTTCG
TTTGAGCTGTACTAGTTACAGCAGTTTTACTCCTTTTATCTCTCCCAGTATTAGCTGCCG
GAATTACTATGCTACTAACAGATCGAAACCTAAATACTACCTTCTTTGACCCC
>21283_Rineloricaria_cadeae_Lagoa_dos_Patos
GCTCCCTATTAGGCGATGACCAAATTTATAATGTCATCGTCACTGCACATGCCTTCGTAA
TAATTTTCTTTATAGTAATACCCATCATAATCGGTGGCTTCGGAAACTGATTAGTACCAC
TAATAATTGGAGCGCCTGATATAGCATTCCCACGAATAAATAACATGAGTTTCTGACTAC
TTCCTCCGTCATTCTTACTTCTGCTCGCCTCATCAGGGGTTGAAGCTGGGGCTGGGACAG
GATGAACCGTATACCCCCCACTCGCCGGAAATCTAGCCCATGCAGGGGCTTCTGTTGACT
TAACCATCTTCTCCCTACACCTAGCAGGTGTCTCCTCTATCTTAGGAGCAATTAATTTTA
TTACCACAATTATTAATATAAAACCTCCAGCTATTTCACAATACCAAACCCCCCTGTTCG
TTTGAGCCGTATTAGTTACAGCAGTCTTACTCCTTTTATCTCTCCCAGTATTAGCTGCCG
GAATTACTATACTACTAACAGATCGAAACCTAAATACTACCTTCTTTGACCCC
>21378_Rineloricaria_aff._langei_Mongagua
GCTCCCTATTAGGTGATGACCAAATTTATAATGTCATCGTTACTGCACATGCCTTCGTAA
TAATTTTCTTTATAGTGATGCCTATCATGATTGGGGGCTTCGGGAACTGACTAGTACCAC
TAATAATTGGGGCCCCTGATATAGCATTCCCACGAATAAATAATATAAGCTTCTGACTAC
TTCCTCCGTCATTCTTACTCCTTCTAGCCTCATCAGGAGTCGAAGCCGGGGCTGGAACAG
GATGAACCGTATATCCCCCACTCGCCGGAAATCTAGCCCATGCAGGAGCTTCTGTTGACT
TAACCATCTTCTCCCTACACTTAGCAGGTGTATCCTCTATCTTAGGAGCAATTAATTTCA
TTACCACTATCATTAATATAAAACCTCCAGCTATCTCACAATACCAAACCCCTCTATTCG
TTTGAGCTGTTCTAGTTACAGCAGTATTACTCCTTTTATCTCTCCCAGTATTAGCTGCCG
GAATCACTATATTACTAACAGATCGAAACCTAAATACTACTTTCTTTGACCCC
>21394_Rineloricaria_aff._langei_Mongagua
GCTCCCTATTAGGTGATGACCAAATTTATAATGTCATCGTTACTGCACATGCCTTCGTAA
TAATTTTCTTTATAGTGATGCCTATCATGATTGGGGGCTTCGGGAACTGACTAGTACCAC
TAATAATTGGGGCCCCTGATATAGCATTCCCACGAATAAATAATATAAGCTTCTGACTAC
TTCCTCCGTCATTCTTACTCCTTCTAGCCTCATCAGGAGTCGAAGCCGGGGCTGGAACAG
GATGAACCGTATATCCCCCACTCGCCGGAAATCTAGCCCATGCAGGAGCTTCTGTTGACT
TAACCATCTTCTCCCTACACTTAGCAGGTGTATCCTCTATCTTAGGAGCAATTAATTTCA
TTACCACTATCATTAATATAAAACCTCCAGCTATCTCACAATACCAAACCCCTCTATTCG
TTTGAGCTGTTCTAGTTACAGCAGTATTACTCCTTTTATCTCTCCCAGTATTAGCTGCCG
GAATCACTATATTACTAACAGATCGAAACCTAAATACTACTTTCTTTGACCCC
>21396_Rineloricaria_aff._langei_Mongagua
GCTCCCTATTAGGTGATGACCAAATTTATAATGTCATCGTTACTGCACATGCCTTCGTAA
TAATTTTCTTTATAGTGATGCCTATCATGATTGGGGGCTTCGGGAACTGACTAGTACCAC
TAATAATTGGGGCCCCTGATATAGCATTCCCACGAATAAATAATATAAGCTTCTGACTAC
TTCCTCCGTCATTCTTACTCCTTCTAGCCTCATCAGGAGTCGAAGCCGGGGCTGGAACAG
GATGAACCGTATATCCCCCACTCGCCGGAAATCTAGCCCATGCAGGAGCTTCTGTTGACT
TAACCATCTTCTCCCTACACTTAGCAGGTGTATCCTCTATCTTAGGAGCAATTAATTTCA
TTACCACTATCATTAATATAAAACCTCCAGCTATCTCACAATACCAAACCCCTCTATTCG
TTTGAGCTGTTCTAGTTACAGCAGTATTACTCCTTTTATCTCTCCCAGTATTAGCTGCCG
GAATCACTATATTACTAACAGATCGAAACCTAAATACTACTTTCTTTGACCCC
>21658_Rineloricaria_harenae_sp.N_Itapocu
GCTCCCTATTAGGCGATGACCAAATTTATAATGTCATCGTTACTGCACATGCCTTCGTAA
TAATTTTCTTTATAGTAATACCTATTATGATTGGTGGATTCGGAAACTGACTAGTACCAC
TAATAATTGGGGCACCTGATATAGCATTCCCACGAATAAATAATATGAGCTTCTGGCTAC
TTCCCCCGTCATTCTTACTCCTTCTAGCCTCATCAGGAGTCGAAGCCGGGGCTGGAACAG
GGTGAACCGTGTACCCCCCACTCGCCGGAAATCTAGCCCATGCAGGAGCTTCTGTTGACT
TAACCATCTTCTCCCTACACTTAGCAGGTGTATCCTCTATCTTAGGAGCAATTAATTTCA
TCACCACTATCATTAATATAAAACCCCCAGCTATCTCACAATACCAAACCCCTTTATTCG
TTTGAGCTGTTTTAGTTACAGCAGTCTTACTTCTTTTATCCCTCCCAGTATTAGCTGCCG
GAATCACAATACTACTAACAGATCGAAACCTAAATACTACCTTCTTTGACCCC
>21659_Rineloricaria_jaraguensis_Itapocu
GCTCCCTATTAGGCGATGACCAAATTTATAATGTCATCGTTACTGCACATGCCTTCGTAA
TAATTTTCTTTATAGTAATACCGATCATGATTGGTGGGTTCGGGAACTGATTAGTACCAC
TAATAATCGGGGCACCTGATATAGCATTCCCACGAATAAATAACATGAGTTTCTGACTAC
TTCCTCCATCATTTTTACTCCTGCTAGCCTCATCAGGAGTCGAAGCTGGGGCTGGAACAG
GATGAACTGTATACCCTCCCCTCGCCGGAAATCTAGCCCATGCAGGGGCTTCTGTTGATT
TAACCATCTTCTCCCTACACTTAGCAGGTGTATCCTCTATTTTAGGAGCAATTAATTTCA
TTACCACTATCATTAATATAAAACCTCCAGCTATCTCACAATACCAAACCCCTCTATTCG
TTTGAGCTGTATTAATTACAGCAGTTTTACTCCTTTTATCTCTCCCAGTACTAGCTGCCG
GAATCACTATATTACTAACAGATCGAAATCTAAATACCACCTTCTTTGACCCC
>21661_Rineloricaria_harenae_sp.N_Itapocu
GCTCCCTATTAGGCGATGACCAAATTTATAATGTCATCGTTACTGCACATGCCTTCGTAA
TAATTTTCTTTATAGTAATACCTATTATGATTGGTGGATTCGGAAACTGACTAGTACCAC
TAATAATTGGGGCACCTGATATAGCATTCCCACGAATAAATAATATGAGCTTCTGGCTAC
TTCCCCCGTCATTCTTACTCCTTCTAGCCTCATCAGGAGTCGAAGCCGGGGCTGGAACAG
GGTGAACCGTGTACCCCCCACTCGCCGGAAATCTAGCCCATGCAGGAGCTTCTGTTGACT
TAACCATCTTCTCCCTACACTTAGCAGGTGTATCCTCTATCTTAGGAGCAATTAATTTCA
TCACCACTATCATTAATATAAAACCCCCAGCTATCTCACAATACCAAACCCCTTTATTCG
TTTGAGCTGTTTTAGTTACAGCAGTCTTACTTCTTTTATCCCTCCCAGTATTAGCTGCCG
GAATCACAATACTACTAACAGATCGAAACCTAAATACTACCTTCTTTGACCCC
>21662_Rineloricaria_jaraguensis_Itapocu
GCTCCCTATTAGGCGATGACCAAATTTATAATGTCATCGTTACTGCACATGCCTTCGTAA
TAATTTTCTTTATAGTAATACCGATCATGATTGGTGGGTTCGGGAACTGATTAGTACCAC
TAATAATCGGGGCACCTGATATAGCATTCCCACGAATAAATAACATGAGTTTCTGACTAC
TTCCTCCATCATTTTTACTCCTGCTAGCCTCATCAGGAGTCGAAGCTGGGGCTGGAACAG
GATGAACTGTATACCCTCCCCTCGCCGGAAATCTAGCCCATGCAGGGGCTTCTGTCGATT
TAACCATCTTCTCCCTACACTTAGCAGGTGTATCCTCTATTTTAGGAGCAATTAATTTCA
TTACCACTATCATTAATATAAAACCTCCAGCTATCTCACAATACCAAACCCCTCTATTCG
TTTGAGCTGTATTAATTACAGCAGTTTTACTCCTTTTATCTCTCCCAGTACTAGCTGCCG
GAATCACTATATTACTAACAGATCGAAATCTAAATACCACCTTCTTTGACCCC
>21720_Rineloricaria_langei_Paranagua
GCTCCCTATTAGGCGATGACCAAATTTATAATGTCATCGTTACTGCACATGCCTTCGTAA
TAATTTTCTTTATAGTGATACCGATCATGATTGGTGGGTTCGGGAACTGATTAGTACCAC
TAATAATCGGGGCACCTGATATAGCATTCCCACGAATAAATAACATGAGTTTCTGACTAC
TTCCTCCATCATTTTTACTCCTGCTAGCTTCATCAGGAGTCGAAGCCGGGGCTGGAACAG
GATGAACTGTATATCCTCCCCTCGCCGGAAATCTAGCCCATGCAGGGGCTTCTGTTGATT
TAACCATCTTCTCCCTACACTTAGCAGGTGTATCCTCTATTTTAGGAGCAATTAATTTCA
TTACCACTATCATTAATATAAAACCTCCAGCTATCTCACAATACCAAACCCCTCTATTCG
TTTGAGCTGTATTAGTTACAGCAGTTTTACTCCTTTTATCTCTCCCAGTACTAGCTGCAG
GAATCACTATATTACTAACAGATCGAAATCTAAATACCACCTTCTTTGACCCC
>22930_Rineloricaria_lanceolata_Jurua_Amazonas
GCTCCCTACTGGGCGATGACCAAATTTATAATGTTATCGTTACTGCACATGCCTTCGTAA
TAATCTTCTTCATAGTAATACCCATTATGATTGGTGGCTTCGGGAACTGGCTGGTGCCCC
TAATAATTGGTGCACCTGATATAGCATTTCCACGAATAAACAACATAAGTTTCTGACTAC
TCCCCCCATCATTTCTACTTTTACTAGCCTCATCAGGAGTTGAAGCCGGGGCTGGAACAG
GATGAACCGTATACCCACCTCTTGCCGGAAACCTAGCCCATGCAGGGGCTTCTGTTGATC
TAACCATCTTCTCACTACACCTGGCAGGTGTCTCCTCTATTTTGGGGGCAATCAACTTCA
TTACTACAATTATTAATATAAAACCCCCAGCCATTTCACAATACCAAACTCCCTTATTCG
TCTGGGCTGTCCTAGTTACAGCAGTCCTACTCCTCTTATCCCTCCCAGTCCTAGCTGCTG
GAATTACAATACTACTAACAGATCGAAACCTTAATACCACCTTCTTTGACCCC
>23513_Rineloricaria_aff.fallax_Jurua_Amazonas
GCTCCCTGTTAGGAGATGACCAAATTTATAATGTCATCGTTACTGCACACGCCTTTGTAA
TAATTTTCTTCATAGTAATACCCATCATGATTGGGGGCTTTGGGAACTGACTAGTGCCCT
TAATAATTGGAGCGCCGGATATAGCATTCCCACGAATAAATAACATAAGTTTCTGACTAC
TTCCCCCATCATTTCTACTCCTACTAGCTTCATCAGGAGTTGAAGCAGGAGCTGGAACAG
GTTGGACCGTATACCCACCTCTTGCCGGGAATTTAGCCCATGCAGGGGCCTCAGTTGATT
TAACCATCTTCTCCCTACATTTAGCAGGTGTATCCTCTATCTTGGGGGCTATCAATTTTA
TTACTACAATTATTAACATAAAACCTCCAGCCATCTCACAATATCAAACTCCCTTATTTG
TCTGAGCTGTACTAGTTACAGCCGTCCTACTTCTTCTATCCCTTCCAGTTCTAGCTGCCG
GAATTACCATGTTATTGACTGATCGAAACCTAAACACAACCTTCTTTGACCCG
>24075_Rineloricaria_fallax_Branco_Negro_Amazonas
GCTCCCTATTAGGTGATGACCAAATTTATAATGTCATCGTTACTGCACACGCCTTTGTAA
TAATTTTCTTCATAGTAATACCAATTATAATTGGGGGCTTCGGAAATTGACTAGTGCCCT
TAATAATTGGAGCACCAGACATAGCATTCCCACGTATAAATAATATGAGTTTTTGACTAC
TCCCCCCATCATTCCTACTCCTACTGGCTTCATCAGGAGTTGAAGCAGGGGCTGGGACAG
GCTGAACCGTTTACCCGCCCCTTGCCGGAAATTTAGCTCATGCAGGGGCCTCAGTTGATT
TAACCATCTTTTCCCTACATTTGGCAGGTGTATCCTCTATCTTAGGGGCAATCAATTTCA
TTACTACAATTATCAATATGAAACCCCCAGCCATCTCACAATATCAAACCCCATTGTTTG
TCTGAGCTGTGCTAGTCACAGCCGTCCTACTCCTTCTATCCCTCCCAGTCCTAGCTGCTG
GGATTACAATGTTATTAACTGATCGAAACCTAAACACCACCTTCTTCGACCCA
>24076_Rineloricaria_fallax_Branco_Negro_Amazonas
GCTCCCTATTAGGTGATGACCAAATTTATAATGTCATCGTTACTGCACACGCCTTTGTAA
TAATTTTCTTCATAGTAATACCAATTATAATTGGGGGCTTCGGAAATTGACTAGTGCCCT
TAATAATTGGAGCACCAGACATAGCATTCCCACGTATAAATAATATGAGTTTTTGACTAC
TCCCCCCATCATTCCTACTCCTACTGGCTTCATCAGGAGTTGAAGCAGGGGCTGGGACAG
GCTGAACCGTTTACCCGCCCCTTGCCGGAAATTTAGCTCATGCAGGGGCCTCAGTTGATT
TAACCATCTTTTCCCTACATTTGGCAGGTGTATCCTCTATCTTAGGGGCAATCAATTTCA
TTACTACAATTATCAATATGAAACCCCCAGCCATCTCACAATATCAAACCCCATTGTTTG
TCTGAGCTGTGCTAGTCACAGCCGTCCTACTCCTTCTATCCCTCCCAGTCCTAGCTGCTG
GGATTACAATGTTATTAACTGATCGAAACCTAAACACCACCTTCTTCGACCCA
>24135_Rineloricaria_lanceolata_Branco_Negro_Amazonas
GCTCCCTACTAGGCGATGACCAAATTTATAATGTTATCGTTACTGCACATGCCTTCGTAA
TAATCTTCTTCATAGTAATACCCATTATGATTGGTGGCTTCGGGAACTGGCTGGTGCCCC
TAATAATTGGTGCACCTGATATAGCATTTCCACGAATAAACAACATAAGTTTCTGACTAC
TCCCCCCATCATTCCTACTTTTACTAGCCTCATCAGGAGTTGAAGCCGGGGCTGGAACGG
GATGAACCGTCTACCCGCCTCTTGCCGGAAACCTAGCCCATGCAGGGGCTTCTGTTGATC
TAGCCATCTTCTCACTACACCTGGCAGGTGTCTCCTCTATTTTAGGGGCAATCAACTTCA
TTACTACAATTATTAATATAAAACCCCCAGCCATTTCACAATACCAAACTCCCTTATTCG
TCTGGGCTGTCCTAGTTACAGCAGTCCTACTCCTCTTATCCCTCCCAGTCCTAGCTGCTG
GAATTACAATACTACTAACAGATCGAAACCTTAATACCACCTTCTTTGACCCC
>24136_Rineloricaria_lanceolata_Branco_Negro_Amazonas
GCTCCCTACTAGGCGATGACCAAATTTATAATGTTATCGTTACTGCACATGCCTTCGTAA
TAATCTTCTTCATAGTAATACCCATTATGATTGGTGGCTTCGGGAACTGGCTGGTGCCCC
TAATAATTGGTGCACCTGATATAGCATTTCCACGAATAAACAACATAAGTTTCTGACTAC
TCCCCCCATCATTCCTACTTTTACTAGCCTCATCAGGAGTTGAAGCCGGGGCTGGAACGG
GATGAACCGTCTACCCGCCTCTTGCCGGAAACCTAGCCCATGCAGGGGCTTCTGTTGATC
TAGCCATCTTCTCACTACACCTGGCAGGTGTCTCCTCTATTTTAGGGGCAATCAACTTCA
TTACTACAATTATTAATATAAAACCCCCAGCCATTTCACAATACCAAACTCCCTTATTCG
TCTGGGCTGTCCTAGTTACAGCAGTCCTACTCCTCTTATCCCTCCCAGTCCTAGCTGCTG
GAATTACAATACTACTAACAGATCGAAACCTTAATACCACCTTCTTTGACCCC
>24247_Rineloricaria_melini_Negro_Amazonas
GCTCCCTATTAGGTGATGACCAAATTTATAATGTCATCGTTACTGCACACGCCTTTGTAA
TAATTTTCTTCATAGTAATACCAATTATGATTGGGGGTTTCGGAAACTGACTAGTACCCC
TAATAATTGGGGCACCAGACATAGCATTTCCACGAATAAATAATATAAGTTTTTGACTAC
TTCCCCCGTCATTTCTACTTCTACTAGCTTCATCAGGAGTTGAAGCAGGAGCTGGGACAG
GCTGAACCGTTTACCCACCCCTCGCCGGAAATTTAGCCCATGCAGGGGCCTCAGTTGATT
TAACCATCTTTTCCCTACATTTAGCAGGTGTGTCCTCTATCTTAGGGGCAATCAATTTCA
TTACTACAATTATTAATATGAAACCTCCAGCCATCTCACAATATCAAACCCCATTATTTG
TCTGAGCTGTGCTGGTCACAGCCGTCCTACTCCTTCTATCCCTCCCAGTACTAGCTGCTG
GAATTACCATATTATTAACTGATCGAAACCTAAACACCACCTTCTTCGACCCA
>24248_Rineloricaria_melini_Negro_Amazonas
GCTCCCTATTAGGTGATGACCAAATTTATAATGTCATCGTTACTGCACACGCCTTTGTAA
TAATTTTCTTCATAGTAATACCAATTATGATTGGGGGTTTCGGAAACTGACTAGTACCCC
TAATAATTGGGGCACCAGACATAGCATTTCCACGAATAAATAATATAAGTTTTTGACTAC
TTCCCCCGTCATTTCTACTTCTACTAGCTTCATCAGGAGTTGAAGCAGGAGCTGGGACAG
GCTGAACCGTTTACCCACCCCTCGCCGGAAATTTAGCCCATGCAGGGGCCTCAGTTGATT
TAACCATCTTTTCCCTACATTTAGCAGGTGTGTCCTCTATCTTAGGGGCAATCAATTTCA
TTACTACAATTATTAATATGAAACCTCCAGCCATCTCACAATATCAAACCCCATTATTTG
TCTGAGCTGTGCTGGTCACAGCCGTCCTACTCCTTCTATCCCTCCCAGTACTAGCTGCTG
GAATTACCATATTATTAACTGATCGAAACCTAAACACCACCTTCTTCGACCCA
>25653_Rineloricaria_melini_Negro_Amazonas
GCTCCCTATTAGGTGATGACCAAATTTATAATGTCATCGTTACTGCACACGCCTTTGTAA
TAATTTTCTTCATAGTAATACCAATTATGATTGGGGGTTTCGGAAACTGACTAGTACCCC
TAATAATTGGGGCACCAGACATAGCATTTCCACGAATAAATAATATAAGTTTTTGACTAC
TTCCCCCGTCATTTCTACTTCTACTAGCTTCATCAGGAGTTGAAGCAGGAGCTGGGACAG
GCTGAACCGTTTACCCACCCCTCGCCGGAAATTTAGCCCATGCAGGGGCCTCAGTTGATT
TAACCATCTTTTCCCTACATTTAGCAGGTGTGTCCTCTATCTTAGGGGCAATCAATTTCA
TTACTACAATTATTAATATGAAACCTCCAGCCATCTCACAATATCAAACCCCATTATTTG
TCTGAGCTGTGCTGGTCACAGCCGTCCTACTCCTTCTATCCCTCCCAGTACTAGCTGCTG
GAATTACCATATTATTAACTGATCGAAACCTAAACACCACCTTCTTCGACCCA
>26332_Rineloricaria_sp.Paranapanema
GCTCCCTATTAGGCGATGACCAAATTTATAATGTTATCGTCACTGCACATGCCTTCGTAA
TAATTTTCTTTATAGTTATACCAATTATGATCGGCGGCTTCGGAAACTGATTAGTACCCT
TAATAATTGGGGCGCCTGATATAGCATTCCCACGAATAAATAACATGAGTTTCTGACTAC
TCCCTCCGTCATTCTTACTCCTGCTTGCTTCATCAGGAGTTGAAGCTGGAGCTGGAACAG
GGTGAACCGTATACCCCCCCCTCGCCGGAAATCTAGCCCATGCAGGGGCTTCTGTTGATT
TAACCATCTTCTCCCTACACTTAGCAGGTGTCTCCTCTATCTTAGGGGCAATTAATTTTA
TTACCACAATTATTAATATAAAACCCCCAGCTATCTCACAATACCAAACCCCTCTATTCG
TTTGAGCTGTACTAATTACAGCAGTTTTACTCCTTTTATCTCTACCAGTATTGGCTGCCG
GAATTACTATGCTACTAACAGATCGAAACCTAAATACCACCTTCTTTGACCCC
>26333_Rineloricaria_sp.Paranapanema
GCTCCCTATTAGGCGATGACCAAATTTATAATGTTATCGTCACTGCACATGCCTTCGTAA
TAATTTTCTTTATAGTTATACCAATTATGATCGGCGGCTTCGGAAACTGATTAGTACCCT
TAATAATTGGGGCGCCTGATATAGCATTCCCACGAATAAATAACATGAGTTTCTGACTAC
TCCCTCCGTCATTCTTACTCCTGCTTGCTTCATCAGGAGTTGAAGCTGGAGCTGGAACAG
GGTGAACCGTATACCCCCCCCTCGCCGGAAATCTAGCCCATGCAGGGGCTTCTGTTGATT
TAACCATCTTCTCCCTACACTTAGCAGGTGTCTCCTCTATCTTAGGGGCAATTAATTTTA
TTACCACAATTATTAATATAAAACCCCCAGCTATCTCACAATACCAAACCCCTCTATTCG
TTTGAGCTGTACTAATTACAGCAGTTTTACTCCTTTTATCTCTACCAGTATTGGCTGCCG
GAATTACTATGCTACTAACAGATCGAAACCTAAATACCACCTTCTTTGACCCC
>29081_Rineloricaria_zawadzkii_Paraiba_do_Sul
GCTCCCTATTAGGCGATGACCAAATTTATAATGTCATCGTTACTGCACATGCCTTCGTAA
TAATTTTCTTTATAGTAATGCCAATCATGATTGGTGGCTTCGGGAACTGATTAGTACCAC
TAATAATCGGGGCACCTGATATAGCATTCCCACGAATAAATAACATGAGTTTCTGACTAC
TTCCTCCATCATTCTTACTCCTACTAGCCTCATCAGGAGTCGAAGCTGGGGCCGGAACAG
GATGGACCGTATATCCCCCTCTCGCCGGAAATCTAGCCCATGCAGGGGCTTCTGTTGATT
TAACCATCTTCTCCCTACACTTAGCAGGTGTATCATCTATCTTGGGGGCAATTAATTTCA
TTACCACTATTATTAATATAAAACCTCCAGCTATCTCACAATACCAAACCCCTCTATTCG
TTTGAGCTGTGTTAGTTACAGCAGTTTTACTCCTTTTATCTCTCCCAGTACTAGCTGCCG
GAATCACTATACTACTAACAGACCGAAACCTAAATACTACCTTCTTTGACCCC
>29101_Rineloricaria_zawadzkii_Paraiba_do_Sul
GCTCCCTATTAGGCGATGACCAAATTTATAATGTCATCGTTACTGCACATGCCTTCGTAA
TAATTTTCTTTATAGTAATGCCAATCATGATTGGTGGCTTCGGGAACTGATTAGTACCAC
TAATAATCGGGGCACCTGATATAGCATTCCCACGAATAAATAACATGAGTTTCTGACTAC
TTCCTCCATCATTCTTACTCCTACTAGCCTCATCAGGAGTCGAAGCTGGGGCCGGAACAG
GATGGACCGTATATCCCCCTCTCGCCGGAAATCTAGCCCATGCAGGGGCTTCTGTTGATT
TAACCATCTTCTCCCTACACTTAGCAGGTGTATCATCTATCTTGGGGGCAATTAATTTCA
TTACCACTATTATTAATATAAAACCTCCAGCTATCTCACAATACCAAACCCCTCTATTCG
TTTGAGCTGTGTTAGTTACAGCAGTTTTACTCCTTTTATCTCTCCCAGTACTAGCTGCCG
GAATCACTATACTACTAACAGACCGAAACCTAAATACTACCTTCTTTGACCCC
>29119_Rineloricaria_zawadzkii_Paraiba_do_Sul
GCTCCCTATTAGGCGATGACCAAATTTATAATGTCATCGTTACTGCACATGCCTTCGTAA
TAATTTTCTTTATAGTAATGCCAATCATGATTGGTGGCTTCGGGAACTGATTAGTACCAC
TAATAATCGGGGCACCTGATATAGCATTCCCACGAATAAATAACATGAGTTTCTGACTAC
TTCCTCCATCATTCTTACTCCTACTAGCCTCATCAGGAGTCGAAGCTGGGGCCGGAACAG
GATGGACCGTATATCCCCCTCTCGCCGGAAATCTAGCCCATGCAGGGGCTTCTGTTGATT
TAACCATCTTCTCCCTACACTTAGCAGGTGTATCATCTATCTTGGGGGCAATTAATTTCA
TTACCACTATTATTAATATAAAACCTCCAGCTATCTCACAATACCAAACCCCTCTATTCG
TTTGAGCTGTGTTAGTTACAGCAGTTTTACTCCTTTTATCTCTCCCAGTACTAGCTGCCG
GAATCACTATACTACTAACAGACCGAAACCTAAATACTACCTTCTTTGACCCC
>29139_Rineloricaria_paraibensis_Paraiba_do_Sul
GCTCCCTATTAGGCGATGACCAAATTTATAATGTCATCGTTACTGCACATGCCTTCGTAA
TAATTTTCTTTATAGTGATACCTATCATGATCGGTGGCTTCGGGAACTGACTAGTACCAC
TAATAATTGGAGCACCTGATATAGCATTCCCACGAATAAATAATATGAGCTTCTGACTAC
TTCCCCCGTCATTCTTACTCCTTCTAGCCTCATCAGGAGTCGAAGCCGGGGCTGGAACAG
GGTGAACCGTATATCCCCCACTCGCCGGAAATCTAGCCCATGCAGGAGCTTCTGTTGACT
TAACCATCTTCTCCCTACACTTAGCAGGTGTATCCTCTATCTTAGGAGCAATTAATTTCA
TCACCACTATCATTAATATAAAACCCCCAGCTATCTCACAATACCAAACCCCTCTATTCG
TTTGAGCTGTTTTAGTTACAGCAGTATTACTTCTTTTATCCCTCCCAGTATTAGCTGCCG
GAATCACGATACTACTAACAGATCGAAACCTAAATACTACCTTCTTTGACCCC
>29377_Rineloricaria_paraibensis_Paraiba_do_Sul
GCTCCCTATTAGGCGATGACCAAATTTATAATGTCATCGTTACTGCACATGCCTTCGTAA
TAATTTTCTTTATAGTGATACCTATCATGATCGGTGGCTTCGGGAACTGACTAGTACCAC
TAATAATTGGAGCACCTGATATAGCATTCCCACGAATAAATAATATGAGCTTCTGACTAC
TTCCCCCGTCATTCTTACTCCTTCTAGCCTCATCAGGAGTCGAAGCCGGGGCTGGAACAG
GGTGAACCGTATATCCCCCACTCGCCGGAAATCTAGCCCATGCAGGAGCTTCTGTTGACT
TAACCATCTTCTCCCTACACTTAGCAGGTGTATCCTCTATCTTAGGAGCAATTAATTTCA
TCACCACTATCATTAATATAAAACCCCCAGCTATCTCACAATACCAAACCCCTCTATTCG
TTTGAGCTGTTTTAGTTACAGCAGTATTACTTCTTTTATCCCTCCCAGTATTAGCTGCCG
GAATCACGATACTACTAACAGATCGAAACCTAAATACTACCTTCTTTGACCCC
>29526_Rineloricaria_altipinis_Santa_Rosa_Maracaibo
GCTCCTTATTAGGTGATGACCAAATTTATAATGTCATCGTTACTGCACACGCCTTCGTAA
TAATCTTCTTCATAGTAATACCCATCATAATTGGAGGCTTTGGAAACTGATTAGTCCCCC
TAATAATTGGGGCACCAGACATAGCATTTCCACGAATAAATAATATAAGCTTCTGACTGC
TTCCCCCCTCATTCCTGTTGCTACTAGCTTCATCAGGTGTAGAAGCAGGGGCTGGAACAG
GCTGAACCGTATACCCTCCCCTTGCCGGAAATTTAGCCCATGCAGGGGCCTCCGTTGATT
TAACCATTTTTTCACTGCACTTAGCAGGTGTATCCTCTATCTTAGGTGCAATCAATTTTA
TTACTACAATTATTAATATGAAGCCTCCAGCTATCTCGCAATATCAGACCCCCTTATTTG
TTTGAGCTGTTCTAGTTACAGCCGTCCTGCTCCTCCTATCTCTTCCAGTCCTGGCCGCTG
GTATCACAATGTTATTAACTGACCGAAACCTAAACACCACCTTCTTTGACCCG
>29769_Rineloricaria_pentamaculata_Tibagi_Paranapanema
GCTCCCTGTTAGGTGATGACCAAATTTATAATGTCATCGTTACCGCACATGCCTTCGTAA
TAATTTTCTTTATAGTAATACCCATCATAATTGGGGGCTTCGGAAACTGATTAGTTCCCC
TAATAATTGGAGCACCTGATATAGCCTTCCCACGAATAAATAATATGAGCTTCTGACTAC
TCCCCCCATCATTCCTACTCTTACTAGCTTCATCAGGGGTTGAAGCTGGGGCCGGGACAG
GATGAACCGTATACCCACCCCTCGCTGGAAACCTAGCCCATGCGGGAGCTTCTGTTGATT
TAACCATCTTCTCCCTACATTTAGCAGGTGTATCCTCTATCCTAGGGGCAATTAACTTCA
TTACTACTATTATTAATATAAAACCTCCAGCCATCTCGCAATACCAAACCCCTCTATTCG
TATGAGCTGTACTTGTAACAGCAGTTTTACTCCTTCTATCACTACCAGTATTAGCTGCCG
GAATTACGATACTACTAACAGATCGAAACCTAAATACTACCTTTTTTGACCCC
>29770_Rineloricaria_pentamaculata_Tibagi_Paranapanema
GCTCCCTGTTAGGTGATGACCAAATTTATAATGTCATCGTTACCGCACATGCCTTCGTAA
TAATTTTCTTTATAGTAATACCCATCATAATTGGGGGCTTCGGAAACTGATTAGTTCCCC
TAATAATTGGAGCACCTGATATAGCCTTCCCACGAATAAATAATATGAGCTTCTGACTAC
TCCCCCCATCATTCCTACTCTTACTAGCTTCATCAGGGGTTGAAGCTGGGGCCGGGACAG
GATGAACCGTATACCCACCCCTCGCTGGAAACCTAGCCCATGCGGGAGCTTCTGTTGATT
TAACCATCTTCTCCCTACATTTAGCAGGTGTATCCTCTATCCTAGGGGCAATTAACTTCA
TTACTACTATTATTAATATAAAACCTCCAGCCATCTCGCAATACCAAACCCCTCTATTCG
TATGAGCTGTACTTGTAACAGCAGTTTTACTCCTTCTATCACTACCAGTATTAGCTGCCG
GAATTACGATACTACTAACAGATCGAAACCTAAATACTACCTTTTTTGACCCC
>29772_Rineloricaria_pentamaculata_Tibagi_Paranapanema
GCTCCCTGTTAGGTGATGACCAAATTTATAATGTCATCGTTACCGCACATGCCTTCGTAA
TAATTTTCTTTATAGTAATACCCATCATAATTGGGGGCTTCGGAAACTGATTAGTTCCCC
TAATAATTGGAGCACCTGATATAGCCTTCCCACGAATAAATAATATGAGCTTCTGACTAC
TCCCCCCATCATTCCTACTCTTACTAGCTTCATCAGGGGTTGAAGCTGGGGCCGGGACAG
GATGAACCGTATACCCACCCCTCGCTGGAAACCTAGCCCATGCGGGAGCTTCTGTTGATT
TAACCATCTTCTCCCTACATTTAGCAGGTGTATCCTCTATCCTAGGGGCAATTAACTTCA
TTACTACTATTATTAATATAAAACCTCCAGCCATCTCGCAATACCAAACCCCTCTATTCG
TATGAGCTGTACTTGTAACAGCAGTTTTACTCCTTCTATCACTACCAGTATTAGCTGCCG
GAATTACGATACTACTAACAGATCGAAACCTAAATACTACCTTTTTTGACCCC
>29876_Rineloricaria_paraibensis_Paraiba_do_Sul
GCTCCCTATTAGGCGATGACCAAATTTATAATGTCATCGTTACTGCACATGCCTTCGTAA
TAATTTTCTTTATAGTGATACCTATCATGATCGGTGGCTTCGGGAACTGACTAGTACCAC
TAATAATTGGAGCACCTGATATAGCATTCCCACGAATAAATAATATGAGCTTCTGACTAC
TTCCCCCGTCATTCTTACTCCTTCTAGCCTCATCAGGAGTCGAAGCCGGGGCTGGAACAG
GGTGAACCGTATATCCCCCACTCGCCGGAAATCTAGCCCATGCAGGAGCTTCTGTTGACT
TAACCATCTTCTCCCTACACTTAGCAGGTGTATCCTCTATCTTAGGAGCAATTAATTTCA
TCACCACTATCATTAATATAAAACCCCCAGCTATCTCACAATACCAAACCCCTCTATTCG
TTTGAGCTGTTTTAGTTACAGCAGTATTACTTCTTTTATCCCTCCCAGTATTAGCTGCCG
GAATCACGATACTACTAACAGATCGAAACCTAAATACTACCTTCTTTGACCCC
>33334_Rineloricaria_aff._heteroptera_Negro_Amazonas
GCTCCATATTAGGCGATGACCAAATTTATAATGTCATCGTTACTGCACATGCTTTCGTAA
TAATCTTCTTCATAGTAATACCCATTATGATTGGTGGGTTTGGGAATTGATTAGTACCAT
TAATAATTGGGGCCCCAGATATAGCATTCCCACGAATAAATAATATAAGTTTTTGACTAC
TTCCACCATCATTCCTACTCCTACTAGCCTCATCAGGAGTTGAAGCTGGAGCTGGTACAG
GGTGAACTGTATATCCACCCCTTGCCGGAAATCTAGCTCATGCAGGAGCTTCTGTTGATT
TGACCATCTTCTCCCTGCATTTAGCAGGTGTATCCTCCATCCTAGGAGCAATTAATTTCA
TTACTACAATTATTAATATAAAACCACCAGCCATTTCACAATACCAAACCCCCCTATTCG
TTTGAGCCGTACTAGTTACAGCAGTCCTACTCCTTTTATCCCTCCCAGTCTTGGCTGCCG
GAATTACTATATTACTAACAGATCGAAATCTAAATACCACCTTTTTTGACCCC
>33364_Rineloricaria_aff._heteroptera_Negro_Amazonas
GCTCCATATTAGGCGATGACCAAATTTATAATGTCATCGTTACTGCACATGCTTTCGTAA
TAATCTTCTTCATAGTAATACCCATTATGATTGGTGGGTTTGGGAATTGATTAGTACCAT
TAATAATTGGGGCCCCAGATATAGCATTCCCACGAATAAATAATATAAGTTTTTGACTAC
TTCCACCATCATTCCTACTCCTACTAGCCTCATCAGGAGTTGAAGCTGGAGCTGGTACAG
GGTGAACTGTATATCCACCCCTTGCCGGAAATCTAGCTCATGCAGGAGCTTCTGTTGATT
TGACCATCTTCTCCCTGCATTTAGCAGGTGTATCCTCCATCCTAGGAGCAATTAATTTCA
TTACTACAATTATTAATATAAAACCACCAGCCATTTCACAATACCAAACCCCCCTATTCG
TTTGAGCCGTACTAGTTACAGCAGTCCTACTCCTTTTATCCCTCCCAGTCTTGGCTGCCG
GAATTACTATATTACTAACAGATCGAAATCTAAATACCACCTTTTTTGACCCC
>34141_Rineloricaria_formosa_Negro_Amazonas
GCTCCCTATTAGGTGATGACCAAATTTATAATGTCATCGTTACTGCACACGCCTTTGTAA
TAATTTTCTTCATAGTAATACCCATTATGATTGGGGGCTTCGGAAACTGACTAGTACCCC
TAATAATTGGAGCACCAGACATAGCATTCCCACGTATAAATAATATGAGTTTTTGACTAC
TTCCCCCATCATTCCTACTCCTACTAGCTTCATCAGGAGTTGAAGCAGGGGCTGGAACAG
GCTGAACCGTTTACCCACCCCTTGCCGGAAATTTAGCCCATGCAGGGGCCTCAGTTGATT
TAACCATCTTTTCCCTACATTTGGCAGGTGTATCCTCTATCTTAGGGGCAATTAATTTCA
TTACTACAATTATTAATATGAAACCTCCAGCCATCTCACAATATCAAACCCCATTATTTG
TCTGAGCTGTGCTAGTCACAGCCGTTCTACTCCTTCTATCCCTCCCAGTACTAGCTGCTG
GCATTACCATATTATTAACTGATCGAAACCTAAACACCACCTTCTTTGATCCA
>34145_Rineloricaria_formosa_Negro_Amazonas
GCTCCCTATTAGGTGATGACCAAATTTATAATGTCATCGTTACTGCACACGCCTTTGTAA
TAATTTTCTTCATAGTAATACCCATTATGATTGGGGGCTTCGGAAACTGACTAGTACCCC
TAATAATTGGAGCACCAGACATAGCATTCCCACGTATAAATAATATGAGTTTTTGACTAC
TTCCCCCATCATTCCTACTCCTACTAGCTTCATCAGGAGTTGAAGCAGGGGCTGGAACAG
GCTGAACCGTTTACCCACCCCTTGCCGGAAATTTAGCCCATGCAGGGGCCTCAGTTGATT
TAACCATCTTTTCCCTACATTTGGCAGGTGTATCCTCTATCTTAGGGGCAATTAATTTCA
TTACTACAATTATTAATATGAAACCTCCAGCCATCTCACAATATCAAACCCCATTATTTG
TCTGAGCTGTGCTAGTCACAGCCGTTCTACTCCTTCTATCCCTCCCAGTACTAGCTGCTG
GCATTACCATATTATTAACTGATCGAAACCTAAACACCACCTTCTTTGATCCA
>34185_Rineloricaria_aff._hasemani_Negro_Amazonas
GCTCCCTATTAGGTGATGACCAAATTTATAATGTCATCGTTACCGCACACGCCTTTGTAA
TAATCTTCTTCATAGTAATGCCCATTATAATCGGAGGCTTTGGAAATTGATTAGTACCCC
TAATGATTGGGGCACCCGATATAGCGTTTCCACGAATAAATAATATGAGCTTCTGACTAC
TCCCGCCATCATTCCTCCTTTTACTAGCTTCATCAGGGGTAGAAGCAGGAGCCGGAACAG
GCTGAACCGTATATCCCCCCCTTGCCGGAAATTTAGCCCATGCAGGAGCCTCAGTTGATT
TAACCATCTTTTCCCTACATTTGGCAGGTGTATCCTCCATCTTAGGAGCAATTAACTTTA
TTACTACGATTATTAATATGAAACCTCCAGCCATCTCACAATATCAGACCCCTCTATTTG
TCTGAGCTGTACTAGTCACAGCCGTCCTACTTCTTCTATCCCTCCCAGTCCTAGCTGCTG
GAATTACCATGCTACTAACTGATCGAAACCTAAACACCACCTTCTTTGACCCA
>34186_Rineloricaria_aff._hasemani_Negro_Amazonas
GCTCCCTATTAGGTGATGACCAAATTTATAATGTCATCGTTACCGCACACGCCTTTGTAA
TAATCTTCTTCATAGTAATGCCCATTATAATCGGAGGCTTTGGAAATTGATTAGTACCCC
TAATGATTGGGGCACCCGATATAGCGTTTCCACGAATAAATAATATGAGCTTCTGACTAC
TCCCGCCATCATTCCTCCTTTTACTAGCTTCATCAGGGGTAGAAGCAGGAGCCGGAACAG
GCTGAACCGTATATCCCCCCCTTGCCGGAAATTTAGCCCATGCAGGAGCCTCAGTTGATT
TAACCATCTTTTCCCTACATTTGGCAGGTGTATCCTCCATCTTAGGAGCAATTAACTTTA
TTACTACGATTATTAATATGAAACCTCCAGCCATCTCACAATATCAGACCCCTCTATTTG
TCTGAGCTGTACTAGTCACAGCCGTCCTACTTCTTCTATCCCTCCCAGTCCTAGCTGCTG
GAATTACCATGCTACTAACTGATCGAAACCTAAACACCACCTTCTTTGACCCA
>34312_Rineloricaria_langei_Paranagua
GCTCCCTATTAGGCGATGACCAAATTTATAATGTCATCGTTACTGCACATGCCTTCGTAA
TAATTTTCTTTATAGTGATACCGATCATGATTGGTGGGTTCGGGAACTGATTAGTACCAC
TAATAATCGGGGCACCTGATATAGCATTCCCACGAATAAATAACATGAGTTTCTGACTAC
TTCCTCCATCATTTTTACTCCTGCTAGCTTCATCAGGAGTCGAAGCCGGGGCTGGAACAG
GATGAACTGTATATCCTCCCCTCGCCGGAAATCTAGCCCATGCAGGGGCTTCTGTTGATT
TAACCATCTTCTCCCTACACTTAGCAGGTGTATCCTCTATTTTAGGAGCAATTAATTTCA
TTACCACTATCATTAATATAAAACCTCCAGCTATCTCACAATACCAAACCCCTCTATTCG
TTTGAGCTGTATTAGTTACAGCAGTTTTACTCCTTTTATCTCTCCCAGTACTAGCTGCAG
GAATCACTATATTACTAACAGATCGAAATCTAAATACCACCTTCTTTGACCCC
>35704_Rineloricaria_aff._langei_Ribeira
GCTCCCTATTAGGCGATGACCAAATTTATAATGTCATCGTTACTGCACATGCCTTCGTAA
TAATTTTCTTTATAGTGATACCGATCATGATTGGTGGGTTCGGGAACTGATTAGTACCAC
TAATAATCGGGGCACCTGATATAGCATTCCCACGAATAAATAACATGAGTTTCTGACTAC
TTCCTCCATCATTTTTACTCCTGCTAGCTTCATCAGGAGTCGAAGCCGGGGCTGGAACAG
GATGAACTGTATATCCTCCCCTCGCCGGAAATCTAGCCCATGCAGGGGCTTCTGTTGATT
TAACCATCTTCTCCCTACACTTAGCAGGTGTATCCTCTATTTTAGGAGCAATTAATTTCA
TTACCACTATCATTAATATAAAACCTCCAGCTATCTCACAATACCAAACCCCTCTATTCG
TTTGAGCTGTGTTAGTTACAGCAGTTTTACTCCTTTTATCTCTCCCAGTACTAGCTGCCG
GAATCACTATATTACTAACAGATCGAAATCTAAATACCACCTTCTTTGACCCC
>36244_Rineloricaria_aurata_Paraguai
GCTCCCTGTTAGGTGATGATCAAATTTATAATGTCATCGTCACTGCACATGCCTTCGTAA
TAATTTTCTTTATAGTAATACCAATTATGATTGGTGGATTTGGGAACTGACTGGTACCCC
TAATAATTGGAGCGCCTGACATAGCATTCCCACGAATGAATAATATAAGCTTCTGATTAC
TTCCCCCTTCATTCCTACTCCTACTAGCCTCATCGGGGGTTGAGGCTGGAGCCGGAACAG
GGTGAACTGTATATCCGCCTCTTGCCGGCAATCTAGCCCATGCAGGAGCTTCTGTTGATT
TAACCATCTTCTCCCTACATTTAGCAGGTGTCTCCTCTATCCTAGGGGCTATTAATTTCA
TTACCACAATTATTAACATAAAACCTCCAGCTATTTCACAATACCAAACTCCCCTATTCG
TTTGAGCCGTACTAGTTACGGCAGTTCTACTCCTTCTATCACTCCCAGTCTTGGCTGCCG
GGATTACTATACTGCTAACAGATCGAAACCTAAATACCACCTTCTTTGACCCA
>36245_Rineloricaria_parva_Paraguai
GCTCCCTGTTAGGCGATGACCAAATTTATAATGTCATCGTTACTGCACATGCCTTCGTAA
TAATTTTCTTTATAGTAATACCCATCATGATCGGTGGCTTCGGGAACTGATTAGTACCAC
TAATAATCGGGGCCCCGGATATAGCCTTCCCACGAATAAATAATATGAGTTTCTGACTAC
TCCCTCCATCATTTTTACTCCTGCTAGCCTCATCAGGGGTCGAAGCTGGGGCTGGAACAG
GATGAACCGTATACCCCCCTCTCGCCGGAAACCTAGCCCATGCAGGGGCTTCTGTTGATT
TAACCATCTTCTCCTTACACTTAGCAGGTGTCTCCTCTATCCTAGGAGCAATTAATTTTA
TTACCACAATTATTAATATAAAACCTCCAGCTATCTCACAATACCAGACCCCTCTCTTCG
TCTGAGCAGTTCTAGTTACAGCAGTTTTACTCCTTCTATCTCTCCCAGTATTAGCTGCCG
GAATCACTATGCTATTAACAGATCGAAACCTAAATACTACCTTCTTTGACCCC
>37294_Rineloricaria_sp._Tapajos_Amazonas
GCTCCCTATTAGGCGACGACCAGATTTATAATGTTATTGTTACTGCACATGCCTTCGTAA
TAATTTTCTTTATAGTGATACCCATCATGATTGGGGGCTTTGGAAACTGATTAGTGCCCC
TAATAATTGGAGCACCTGATATAGCATTCCCACGAATAAATAACATGAGCTTCTGATTAC
TCCCACCATCATTCCTACTCCTACTAGCCTCATCAGGAGTTGAAGCTGGAGCTGGAACGG
GATGAACCGTATATCCACCTCTCGCAGGGAATCTAGCCCATGCAGGGGCTTCTGTTGATT
TAACCATCTTCTCCCTACACTTAGCAGGTGTCTCCTCTATCTTAGGGGCAATTAATTTCA
TTACCACTATTATCAACATAAAACCCCCAACTATCTCGCAATACCAAACCCCTCTGTTCG
TTTGAGCTGTACTAGTTACAGCAGTCTTACTCCTTTTATCTCTACCAGTCTTGGCTGCCG
GAATTACTATATTATTAACGGATCGAAATCTAAATACCACCTTCTTTGACCCC
>37320_Rineloricaria_sp._Tapajos_Amazonas
GCTCCCTATTAGGCGACGACCAGATTTATAATGTTATTGTTACTGCACATGCCTTCGTAA
TAATTTTCTTTATAGTGATACCCATCATGATTGGGGGCTTTGGAAACTGATTAGTGCCCC
TAATAATTGGAGCACCTGATATAGCATTCCCACGAATAAATAACATGAGCTTCTGATTAC
TCCCACCATCATTCCTACTCCTACTAGCCTCATCAGGAGTTGAAGCTGGAGCTGGAACGG
GATGAACCGTATATCCACCTCTCGCAGGGAATCTAGCCCATGCAGGGGCTTCTGTTGATT
TAACCATCTTCTCCCTACACTTAGCAGGTGTCTCCTCTATCTTAGGGGCAATTAATTTCA
TTACCACTATTATCAACATAAAACCCCCAACTATCTCGCAATACCAAACCCCTCTGTTCG
TTTGAGCTGTACTAGTTACAGCAGTCTTACTCCTTTTATCTCTACCAGTCTTGGCTGCCG
GAATTACTATATTATTAACGGATCGAAATCTAAATACCACCTTCTTTGACCCC
>37321_Rineloricaria_sp._Tapajos_Amazonas
GCTCCCTATTAGGCGACGACCAGATTTATAATGTTATTGTTACTGCACATGCCTTCGTAA
TAATTTTCTTTATAGTGATACCCATCATGATTGGGGGCTTTGGAAACTGATTAGTGCCCC
TAATAATTGGAGCACCTGATATAGCATTCCCACGAATAAATAACATGAGCTTCTGATTAC
TCCCACCATCATTCCTACTCCTACTAGCCTCATCAGGAGTTGAAGCTGGAGCTGGAACGG
GATGAACCGTATATCCACCTCTCGCAGGGAATCTAGCCCATGCAGGGGCTTCTGTTGATT
TAACCATCTTCTCCCTACACTTAGCAGGTGTCTCCTCTATCTTAGGGGCAATTAATTTCA
TTACCACTATTATCAACATAAAACCCCCAACTATCTCGCAATACCAAACCCCTCTGTTCG
TTTGAGCTGTACTAGTTACAGCAGTCTTACTCCTTTTATCTCTACCAGTCTTGGCTGCCG
GAATTACTATATTATTAACGGATCGAAATCTAAATACCACCTTCTTTGACCCC
>38071_Rineloricaria_parva_Paraguai
GCTCCCTATTAGGCGATGACCAAATTTATAATGTCATCGTTACTGCACATGCCTTCGTAA
TAATTTTCTTTATAGTAATACCCATCATGATCGGTGGCTTCGGGAACTGATTAGTACCAC
TAATAATCGGGGCCCCGGATATAGCCTTCCCACGAATAAATAATATGAGTTTCTGACTAC
TCCCTCCATCATTTTTACTCCTGCTAGCCTCATCAGGGGTCGAAGCTGGGGCTGGAACAG
GATGAACCGTATACCCCCCTCTCGCCGGAAACCTAGCCCATGCAGGGGCTTCTGTTGATT
TAACCATCTTCTCCTTACACTTAGCAGGTGTCTCCTCTATCCTAGGAGCAATTAATTTTA
TTACCACAATTATTAATATAAAACCTCCAGCTATCTCACAATACCAGACCCCTCTCTTCG
TCTGAGCAGTTCTAGTTACAGCAGTTTTACTCCTTCTATCTCTCCCAGTATTAGCTGCCG
GAATCACTATGCTATTAACAGATCGAAACCTAAATACTACCTTCTTTGACCCC
>38081_Rineloricaria_sp._Tapajos_Amazonas
GCTCCCTATTAGGCGACGACCAGATTTATAATGTTATTGTTACTGCACATGCCTTCGTAA
TAATTTTCTTTATAGTGATGCCCATCATGATTGGGGGCTTTGGAAACTGATTAGTGCCCC
TAATAATCGGAGCACCTGATATAGCATTCCCACGAATAAATAACATGAGCTTCTGACTAC
TCCCACCATCATTCCTACTCCTACTAGCCTCATCAGGAGTTGAAGCTGGAGCTGGGACGG
GATGAACCGTATATCCACCTCTCGCAGGGAATCTAGCCCATGCAGGGGCTTCTGTTGATT
TAACCATCTTCTCCCTACACTTAGCAGGTGTCTCCTCTATCTTAGGGGCAATTAATTTCA
TTACCACTATTATTAACATAAAACCCCCAACCATCTCGCAATACCAAACCCCTCTGTTCG
TTTGAGCTGTACTAGTTACAGCAGTCTTACTCCTTTTATCTCTACCAGTCTTGGCTGCCG
GAATTACTATATTATTAACGGATCGAAATCTAAATACCACCTTCTTTGACCCC
>38083_Rineloricaria_aff._langei_Mongagua
GCTCCCTATTAGGCGATGACCAAATTTATAATGTCATCGTTACTGCACATGCCTTCGTAA
TAATTTTCTTTATAGTGATACCGATCATGATTGGTGGGTTCGGGAACTGATTAGTACCAC
TAATAATCGGGGCACCTGATATAGCATTCCCACGAATAAATAACATGAGTTTCTGACTAC
TTCCTCCATCATTTTTACTCCTGCTAGCTTCATCAGGAGTCGAAGCCGGGGCTGGAACAG
GATGAACTGTATATCCTCCCCTCGCCGGAAATCTAGCCCATGCAGGGGCTTCTGTTGATT
TAACCATCTTCTCCCTACACTTAGCAGGTGTATCCTCTATTTTAGGAGCAATTAATTTCA
TTACCACTATCATTAATATAAAACCTCCAGCTATCTCACAATACCAAACCCCTCTATTCG
TTTGAGCTGTGTTAGTTACAGCAGTTTTACTCCTTTTATCTCTCCCAGTACTAGCTGCCG
GAATCACTATATTACTAACAGATCGAAATCTAAATACCACCTTCTTTGACCCC
>38088_Rineloricaria_latirostris_Tiete
GCTCCCTATTAGGCGATGACCAAATTTATAATGTCATCGTTACTGCACATGCCTTCGTAA
TAATTTTCTTTATAGTAATACCCATTATGATCGGTGGCTTCGGAAACTGACTAGTACCCC
TAATAATTGGAGCCCCTGATATAGCATTCCCACGAATAAATAACATGAGTTTCTGACTAC
TTCCTCCGTCTCTCTTACTCCTGCTAGCCTCATCAGGAGTTGAAGCTGGGGCCGGAACAG
GATGAACCGTATACCCCCCCCTCGCTGGAAATATAGCCCATGCAGGGGCTTCTGTTGACT
TAACCATCTTCTCCCTACACTTAGCAGGTATCTCCTCTATCTTAGGGGCAATTAACTTTA
TTACAACAATTATTAATATAAAACCTCCAGCTATCTCACAATACCAAACCCCTCTGTTTG
TTTGAGCTGTACTAGTTACAGCAGTATTACTACTTTTATCTCTCCCAGTATTAGCTGCCG
GAATTACTATGCTATTAACAGACCGAAACCTAAATACCACCTTCTTTGACCCC
>41699_Rineloricaria_strigilata_Jacui
GCTCCCTATTAGGCGATGACCAAATTTATAATGTCATCGTTACTGCACATGCCTTTGTAA
TAATTTTCTTTATAGTGATACCTATCATGATTGGTGGCTTCGGAAACTGACTAGTGCCAC
TAATAATTGGGGCACCTGATATAGCATTCCCACGAATAAATAATATAAGCTTCTGACTAC
TTCCTCCGTCATTCTTACTCCTTCTAGCCTCATCAGGAGTCGAAGCCGGGGCTGGAACAG
GGTGAACCGTATACCCCCCACTCTCCGGAAATCTAGCCCATGCAGGAGCATCTGTTGACT
TAACCATCTTTTCCCTACACTTAGCAGGTGTATCCTCTATCTTAGGAGCAATTAATTTCA
TTACCACTATCATTAATATAAAACCCCCAGCTATCTCACAATACCAAACCCCTCTATTCG
TTTGAGCTGTTTTAATTACAGCAGTATTACTCCTTTTATCCCTCCCAGTATTAGCTGCCG
GAATCACTATATTACTAACAGATCGAAACCTAAATACTACCTTCTTTGACCCC
>41701_Rineloricaria_aequalicuspis_Cerrito_lagoa_dos_Quadros
GCTCCCTATTAGGCGATGACCAAATTTATAATGTCATCGTTACTGCACATGCCTTCGTAA
TAATTTTCTTTATGGTGATGCCTATCATGATTGGTGGCTTCGGGAATTGACTAGTACCAC
TAATAATTGGGGCACCTGATATAGCATTCCCACGAATAAATAATATGAGCTTCTGACTAC
TTCCTCCGTCATTCTTACTCCTTCTAGCCTCATCAGGGGTCGAAGCCGGAGCTGGAACAG
GGTGGACCGTATACCCCCCACTCGCCGGAAATCTAGCCCATGCAGGAGCTTCTGTTGACT
TAACCATCTTCTCCCTACACTTAGCAGGTGTATCCTCTATCTTAGGAGCAATTAATTTCA
TTACCACTATTATTAATATAAAACCTCCAGCTATCTCACAATACCAAACCCCTCTATTCG
TTTGAGCTGTTTTAGTTACAGCAGTATTACTCCTTTTATCTCTCCCAGTATTAGCTGCCG
GAATCACTATGTTACTAACAGATCGAAACCTAAATACTACCTTCTTTGACCCC
>41703_Rineloricaria_quadrensis_Lagoa_Fortaleza
GCTCCCTATTAGGCGATGACCAAATTTATAATGTCATCGTTACTGCACATGCCTTCGTAA
TAATTTTCTTTATAGTAATACCTATCATGATTGGCGGCTTCGGGAACTGACTAGTACCAC
TAATAATTGGAGCACCTGATATAGCATTCCCACGAATAAATAATATGAGCTTCTGACTAC
TTCCCCCGTCATTCTTACTCCTTCTAGCCTCATCAGGAGTCGAAGCCGGGGCTGGAACAG
GATGAACCGTATATCCCCCACTCGCCGGAAATCTAGCCCATGCAGGAGCTTCTGTTGACT
TAACCATCTTCTCCCTACACTTAGCAGGTGTATCCTCTATCTTAGGAGCAATTAATTTCA
TCACCACTATCATTAATATAAAACCCCCAGCTATTTCACAATACCAAACCCCTCTATTCG
TTTGAGCTGTTTTAGTTACAGCAGTATTACTTCTTTTATCTCTCCCAGTATTAGCTGCCG
GAATCACGATACTACTAACAGATCGAAACCTAAATACTACCTTCTTTGACCCC
>41704_Rineloricaria_cadeae_Jacui_Lagoa_dos_Patos
GCTCCCTATTAGGCGATGACCAAATTTATAATGTCATCGTCACTGCACATGCCTTCGTAA
TAATTTTCTTTATAGTAATACCCATCATAATCGGTGGCTTCGGAAACTGATTAGTACCAC
TAATAATTGGAGCGCCTGATATAGCATTCCCACGAATAAATAACATGAGTTTCTGACTAC
TTCCTCCGTCATTCTTACTTCTGCTCGCCTCATCAGGGGTTGAAGCTGGGGCTGGGACAG
GATGAACCGTATACCCCCCACTCGCCGGAAATCTAGCCCATGCAGGGGCTTCTGTTGACT
TAACCATCTTCTCCCTACACCTAGCAGGTGTCTCCTCTATCTTAGGAGCAATTAATTTTA
TTACCACAATTATTAATATAAAACCTCCAGCTATTTCACAATACCAAACCCCCCTGTTCG
TTTGAGCCGTATTAGTTACAGCAGTCTTACTCCTTTTATCTCTCCCAGTATTAGCTGCCG
GAATTACTATACTACTAACAGATCGAAACCTAAACACTACCTTCTTTGACCCC
>41708_Rineloricaria_malabarbai_Jacui_Lagoa_dos_Patos
GCTCCCTGTTAGGCGATGACCAAATTTATAATGTTATCGTTACTGCACATGCCTTCGTAA
TAATTTTCTTCATAGTAATGCCTATCATGATTGGTGGCTTCGGAAACTGATTAGTACCAC
TAATAATCGGGGCACCTGATATAGCATTCCCACGAATAAATAACATGAGTTTCTGACTAC
TTCCTCCATCATTCTTACTCCTGCTAGCCTCATCAGGAGTCGAAGCCGGGGCCGGAACAG
GATGAACCGTATATCCCCCCCTCGCCGGAAATCTAGCCCATGCAGGGGCTTCTGTTGATT
TAACCATCTTCTCCCTACACTTAGCAGGTGTCTCCTCTATCTTAGGAGCAATTAATTTCA
TTACCACTATTATTAATATAAAACCTCCAGCTATTTCACAATACCAAACCCCTTTATTCG
TTTGAGCTGTACTAGTTACAGCAGTTCTACTCCTTCTATCTCTCCCAGTATTAGCTGCCG
GAATCACTATATTACTAACAGATCGAAACCTAAATACTACCTTCTTTGATCCC
>41709_Rineloricaria_lanceolata_Acre_Amazonas
GCTCCCTACTAGGCGATGACCAAATTTACAATGTTATCGTTACTGCACATGCCTTCGTAA
TAATTTTCTTTATAGTAATACCCATTATGATTGGCGGCTTCGGGAACTGACTAGTGCCCC
TAATAATTGGTGCACCCGATATAGCATTTCCACGAATAAATAACATAAGTTTCTGACTAC
TCCCCCCCTCATTCCTACTTTTACTAGCCTCATCAGGGGTTGAAGCCGGGGCTGGAACGG
GGTGAACTGTATACCCACCTCTTGCCGGAAACCTAGCCCATGCAGGGGCTTCTGTTGATT
TAACCATCTTCTCGCTGCACTTGGCAGGTGTCTCCTCTATTTTAGGGGCAATCAACTTCA
TTACTACAATTATTAACATAAAACCCCCAGCCATTTCACAATACCAAACCCCCTTATTCG
TTTGGGCTGTCCTGGTTACAGCAGTCCTACTCCTCTTATCCCTCCCAGTCCTAGCTGCTG
GAATCACCATACTACTAACAGATCGAAACCTTAATACCACCTTCTTTGACCCC
>41710_Rineloricaria_aurata_Acre_Amazonas
GCTCCCTGTTAGGTGATGATCAAATTTATAATGTCATCGTTACTGCACATGCCTTCGTAA
TAATTTTCTTTATAGTAATACCAATTATGATTGGTGGATTTGGGAACTGACTGGTACCCC
TAATAATTGGAGCACCTGACATAGCATTCCCGCGAATAAATAATATAAGCTTCTGATTAC
TTCCCCCTTCATTCCTACTCCTACTAGCCTCATCGGGGGTTGAGGCTGGAGCCGGAACAG
GGTGAACTGTATATCCGCCTCTTGCCGGCAATCTAGCCCATGCAGGAGCTTCTGTTGATT
TAACCATCTTCTCCCTACATTTAGCAGGTGTATCCTCTATCCTGGGGGCTATTAATTTCA
TTACCACAATTATTAACATAAAACCTCCAGCTATTTCACAATACCAAACTCCCCTATTCG
TTTGAGCCGTACTAGTTACAGCAGTTCTACTCCTTTTATCGCTCCCAGTCTTGGCTGCCG
GAATTACTATACTGCTAACAGATCGAAACCTAAATACCACCTTCTTTG?????
>41711_Rineloricaria_aurata_Acre_Amazonas
GCTCCCTGTTAGGTGATGATCAAATTTATAATGTCATCGTTACTGCACATGCCTTCGTAA
TAATTTTCTTTATAGTAATACCAATTATGATTGGTGGATTTGGGAACTGACTGGTACCCC
TAATAATTGGAGCACCTGACATAGCATTCCCGCGAATAAATAATATAAGCTTCTGATTAC
TTCCCCCTTCATTCCTACTCCTACTAGCCTCATCGGGGGTTGAGGCTGGAGCCGGAACAG
GGTGAACTGTATATCCGCCTCTTGCCGGCAATCTAGCCCATGCAGGAGCTTCTGTTGATT
TAACCATCTTCTCCCTACATTTAGCAGGTGTATCCTCTATCCTGGGGGCTATTAATTTCA
TTACCACAATTATTAACATAAAACCTCCAGCTATTTCACAATACCAAACTCCCCTATTCG
TTTGAGCCGTACTAGTTACAGCAGTTCTACTCCTTTTATCGCTCCCAGTCTTGGCTGCCG
GAATTACTATACTGCTAACAGATCGAAACCTAAATACCACCTTCTTTGACCCA
>41712_Rineloricaria_wolfei_Acre_Amazonas
GCTCCCTATTAGGCGATGACCAGATTTATAATGTCATCGTTACTGCACATGCCTTCGTAA
TAATTTTCTTTATAGTAATACCTATCATAATCGGGGGCTTCGGAAACTGATTAGTGCCTC
TAATAATTGGGGCGCCTGATATAGCATTCCCACGAATAAATAACATGAGCTTCTGATTAC
TCCCCCCATCGTTCCTACTCCTACTAGCCTCATCGGGGGTTGAAGCTGGAGCCGGAACAG
GATGAACTGTATACCCTCCCCTTGCCGGAAATCTAGCCCATGCAGGGGCTTCTGTTGATT
TAACCATCTTCTCCCTACATTTAGCAGGTGTCTCCTCTATTTTAGGGGCAATTAATTTTA
TCACCACAATTATTAATATAAAACCTCCAGCTATCTCGCAATACCAAACCCCTCTATTCG
TTTGAGCTGTGCTAGTTACAGCAGTTTTACTCCTTCTGTCCCTCCCAGTCTTAGCTGCCG
GAATTACTATGCTACTAACAGATCGAAACCTAAATACCACCTTCTTTGCC???
>41713_Rineloricaria_wolfei_Acre_Amazonas
GCTCCCTATTAGGCGATGACCAGATTTATAATGTCATCGTTACTGCACATGCCTTCGTAA
TAATTTTCTTTATAGTAATACCTATCATAATCGGGGGCTTCGGAAACTGATTAGTGCCTC
TAATAATTGGGGCGCCTGATATAGCATTCCCACGAATAAATAACATGAGCTTCTGATTAC
TCCCCCCATCGTTCCTACTCCTACTAGCCTCATCGGGGGTTGAAGCTGGAGCCGGAACAG
GATGAACTGTATACCCTCCCCTTGCCGGAAATCTAGCCCATGCAGGGGCTTCTGTTGATT
TAACCATCTTCTCCCTACATTTAGCAGGTGTCTCCTCTATTTTAGGGGCAATTAATTTTA
TCACCACAATTATTAATATAAAACCTCCAGCTATCTCGCAATACCAAACCCCTCTATTCG
TTTGAGCTGTGCTAGTTACAGCAGTTTTACTCCTTCTGTCCCTCCCAGTCTTAGCTGCCG
GAATTACTATGCTACTAACAGATCGAAACCTAAATACCACCTTCTTTGACCCC
>41741_Rineloricaria_lanceolata_Paraguai
GCTCCCTACTAGGCGATGACCAAATTTATAATGTTATCGTTACTGCACATGCCTTCGTAA
TAATCTTCTTTATAGTGATACCCATCATGATTGGCGGCTTTGGGAACTGACTAGTGCCCC
TAATAATTGGTGCACCTGATATAGCATTTCCACGAATAAATAACATAAGTTTCTGACTAC
TCCCCCCCTCATTCCTACTTCTACTAGCCTCATCAGGGGTTGAAGCCGGAGCTGGAACGG
GATGGACCGTATACCCGCCTCTTGCCGGAAATCTAGCCCATGCAGGGGCTTCTGTTGATT
TAACCATCTTCTCACTGCACTTAGCAGGTGTCTCCTCTATCCTAGGGGCAATCAACTTCA
TTACTACAATTATTAACATGAAACCCCCAGCTATTTCACAATACCAAACCCCCCTATTCG
TTTGGGCCGTCCTAGTTACAGCAGTACTACTCCTCTTGTCCCTTCCAGTTCTAGCTGCCG
GAATTACTATACTACTCACAGATCGAAATCTTAATACCACCTTCTTTGACCCC
>42671_Rineloricaria_lanceolata_Guama
GCTCCCTACTAGGCGATGACCAAATTTATAATGTTATCGTTACTGCACATGCCTTCGTAA
TAATTTTCTTTATAGTGATGCCCATCATGATTGGCGGCTTTGGGAACTGACTAGTGCCCC
TAATAATTGGTGCACCTGATATAGCATTTCCACGAATAAATAACATAAGTTTCTGACTAC
TCCCCCCCTCATTCCTACTTCTACTAGCCTCATCAGGGGTTGAAGCCGGAGCTGGAACAG
GGTGGACCGTATACCCGCCTCTTGCCGGAAATCTAGCCCATGCAGGGGCCTCTGTTGATT
TAACCATCTTCTCGCTGCACTTAGCAGGTGTCTCCTCTATCCTAGGGGCAATCAACTTCA
TTACTACAATTATTAACATGAAACCCCCAGCTATTTCACAATACCAAACCCCCCTATTCG
TTTGGGCCGTCCTAGTTACAGCAGTACTACTCCTCTTATCCCTTCCAGTTCTAGCTGCCG
GAATTACTATACTACTAACAGATCGAAATCTTAATACCACCTTCTTTGACCCC
>42686_Rineloricaria_aff_platyura_Guama
GCTCCTTATTAGGCGATGACCAAATTTATAATGTTATCGTTACTGCACATGCTTTCGTAA
TAATCTTCTTCATAGTGATACCCATTATGATTGGTGGGTTTGGAAACTGATTAGTACCAT
TAATAATCGGGGCCCCAGATATAGCATTCCCACGAATAAATAATATAAGTTTTTGACTAC
TTCCACCATCATTCCTACTCCTACTAGCCTCATCAGGGGTTGAAGCTGGAGCTGGTACAG
GATGAACTGTATACCCACCCCTCGCCGGAAATCTGGCTCATGCAGGAGCTTCCGTTGATT
TAACTATCTTCTCCCTGCATTTAGCAGGTGTATCCTCCATCCTAGGAGCAATTAATTTTA
TTACTACAATTATTAATATAAAACCACCAGCTATTTCGCAATACCAAACCCCCCTATTCG
TTTGAGCCGTACTAGTTACAGCAGTCCTTCTCCTCTTATCCCTCCCAGTCTTGGCTGCCG
GTATTACTATATTACTAACAGATCGAAATCTAAATACCACCTTTTTTGACCCT
>43536_Rineloricaria_sp._Sao_Francisco
GCTCCCTATTAGGCGATGACCAAATTTATAATGTCATCGTTACTGCACATGCCTTCGTAA
TAATTTTCTTTATAGTAATGCCCATTATGATCGGTGGCTTCGGAAACTGGTTAGTACCCC
TAATAATTGGGGCACCTGATATAGCATTCCCACGAATAAATAACATGAGTTTCTGACTAC
TCCCTCCGTCACTCTTACTCCTACTAGCCTCATCAGGAGTTGAAGCTGGAGCCGGAACAG
GATGAACCGTATACCCCCCCCTCGCCGGAAACCTAGCCCATGCAGGGGCTTCTGTTGATT
TAACCATCTTCTCCCTACACTTAGCAGGTATCTCCTCTATCTTAGGGGCAATTAACTTTA
TTACAACAATTATTAATATAAAACCTCCAGCTATCTCACAATACCAAACCCCTCTGTTCG
TTTGAGCTGTACTAGTTACAGCAGTTTTACTACTTTTATCTCTCCCAGTATTAGCTGCCG
GAATTACTATGCTATTAACAGATCGAAACCTAAATACCACCTTCTTTGACCCC
>43537_Rineloricaria_sp._Sao_Francisco
GCTCCCTATTAGGCGATGACCAAATTTATAATGTCATCGTTACTGCACATGCCTTCGTAA
TAATTTTCTTTATAGTAATGCCCATTATGATCGGTGGCTTCGGAAACTGGTTAGTACCCC
TAATAATTGGGGCACCTGATATAGCATTCCCACGAATAAATAACATGAGTTTCTGACTAC
TCCCTCCGTCACTCTTACTCCTACTAGCCTCATCAGGAGTTGAAGCTGGAGCCGGAACAG
GATGAACCGTATACCCCCCCCTCGCCGGAAACCTAGCCCATGCAGGGGCTTCTGTTGATT
TAACCATCTTCTCCCTACACTTAGCAGGTATCTCCTCTATCTTAGGGGCAATTAACTTTA
TTACAACAATTATTAATATAAAACCTCCAGCTATCTCACAATACCAAACCCCTCTGTTCG
TTTGAGCTGTACTAGTTACAGCAGTTTTACTACTTTTATCTCTCCCAGTATTAGCTGCCG
GAATTACTATGCTATTAACAGATCGAAACCTAAATACCACCTTCTTTGACCCC
>43540_Rineloricaria_caracasensis_Orinoco
GCTCCCTTTTAGGTGATGACCAAATTTATAATGTCATCGTTACTGCACATGCTTTCGTAA
TAATTTTCTTTATAGTAATACCCATTATGATTGGTGGGTTTGGAAACTGATTAGTACCAT
TAATAATTGGGGCCCCAGATATAGCATTCCCACGAATAAATAATATAAGTTTTTGATTAC
TTCCACCATCATTCCTACTCCTACTAGCCTCATCAGGAGTTGAAGCTGGGGCTGGTACGG
GGTGAACTGTATATCCGCCCCTTGCCGGAAATCTAGCTCATGCAGGAGCTTCTGTTGATT
TAACCATCTTTTCCCTTCATTTAGCAGGTGTATCCTCCATCCTAGGGGCAATTAATTTCA
TTACTACAATTATTAACATAAAACCACCAGCTATCTCTCAATATCAAACCCCCCTATTCG
TTTGAGCCGTGCTAGTTACAGCAGTCCTACTCCTTTTATCCCTACCAGTTTTGGCTGCCG
GAATCACCATACTACTAACAGATCGAAATCTAAATACCACCTTTTTTGATCCG
>43541_Rineloricaria_caracasensis_Orinoco
GCTCCCTTTTAGGTGATGACCAAATTTATAATGTCATCGTTACTGCACATGCTTTCGTAA
TAATTTTCTTTATAGTAATACCCATTATGATTGGTGGGTTTGGAAACTGATTAGTACCAT
TAATAATTGGGGCCCCAGATATAGCATTCCCACGAATAAATAATATAAGTTTTTGATTAC
TTCCACCATCATTCCTACTCCTACTAGCCTCATCAGGAGTTGAAGCTGGGACTGGTACGG
GGTGAACTGTATACCCACCCCTTGCCGGAAATCTAGCTCATGCAGGAGCTTCTGTTGATT
TAACCATCTTTTCCCTTCATTTAGCAGGTGTATCCTCCATCCTAGGGGCAATTAATTTCA
TTACTACAATTATTAACATAAAACCCCCAGCTATCTCTCAATATCAAACCCCCCTATTCG
TTTGAGCCGTGCTAGTTACAGCAGTCCTACTCCTTTTATCCCTACCAGTTTTGGCTGCCG
GAATCACCATACTACTAACAGATCGAAATCTAAATACCACCTTTTTTGATCCG
>47901_Rineloricaria_lanceolata_Paraguai
GCTCCCTACTAGGCGATGACCAAATTTACAATGTTATCGTTACTGCACATGCCTTCGTAA
TAATTTTCTTTATAGTGATACCCATCATGATTGGCGGCTTTGGGAACTGACTAGTGCCCC
TAATAATTGGTGCACCTGATATAGCATTTCCACGAATAAATAACATAAGTTTCTGACTAC
TCCCCCCCTCATTCCTACTTCTACTAGCCTCATCAGGGGTTGAAGCCGGAGCTGGAACGG
GATGGACCGTATACCCGCCTCTTGCCGGAAATCTAGCCCATGCAGGGGCCTCTGTTGATT
TAACCATCTTCTCACTGCACTTAGCAGGTGTCTCCTCTATCCTAGGGGCAATCAACTTCA
TTACTACAATTATTAACATGAAACCCCCAGCTATTTCACAATACCAAACCCCCCTATTCG
TTTGGGCCGTCCTAGTTACAGCAGTACTACTCCTCTTATCCCTTCCAGTTCTAGCTGCCG
GAATTACTATACTACTAACAGATCGAAATCTTAATACCACCTTCTTTGACCCC
>47902_Rineloricaria_lanceolata_Paraguai
GCTCCCTACTAGGCGATGACCAAATTTACAATGTTATCGTTACTGCACATGCCTTCGTAA
TAATTTTCTTTATAGTGATACCCATCATGATTGGCGGCTTTGGGAACTGACTAGTGCCCC
TAATAATTGGTGCACCTGATATAGCATTTCCACGAATAAATAACATAAGTTTCTGACTAC
TCCCCCCCTCATTCCTACTTCTACTAGCCTCATCAGGGGTTGAAGCCGGAGCTGGAACGG
GATGGACCGTATACCCGCCTCTTGCCGGAAATCTAGCCCATGCAGGGGCCTCTGTTGATT
TAACCATCTTCTCACTGCACTTAGCAGGTGTCTCCTCTATCCTAGGGGCAATCAACTTCA
TTACTACAATTATTAACATGAAACCCCCAGCTATTTCACAATACCAAACCCCCCTATTCG
TTTGGGCCGTCCTAGTTACAGCAGTACTACTCCTCTTATCCCTTCCAGTTCTAGCTGCCG
GAATTACTATACTACTAACAGATCGAAATCTTAATACCACCTTCTTTGACCCC
>47904_Rineloricaria_aurata_Paraguai
GCTCCCTGTTAGGTGATGATCAAATTTATAATGTCATCGTTACTGCACATGCCTTCGTAA
TAATTTTCTTTATAGTAATACCAATTATGATTGGTGGATTTGGGAACTGACTGGTACCCC
TAATAATTGGAGCACCTGACATAGCATTCCCACGAATAAATAATATAAGCTTCTGATTAC
TTCCCCCTTCATTCCTACTCCTACTAGCCTCATCGGGGGTTGAGGCTGGAGCCGGAACAG
GGTGAACTGTATATCCGCCTCTTGCCGGCAATCTAGCTCATGCAGGAGCTTCTGTTGATT
TAACCATCTTCTCCCTACATTTAGCAGGTGTTTCCTCTATCCTGGGGGCTATTAATTTCA
TTACTACAATTATTAACATAAAACCTCCAGCTATTTCACAATACCAGACTCCCCTATTCG
TTTGAGCCGTACTAGTTACAGCAGTTCTACTCCTTTTATCACTCCCAGTCTTGGCTGCCG
GGATTACTATACTGCTAACAGATCGAAACCTAAATACCACCTTCTTTGCCA??
>47905_Rineloricaria_aff.aurata_Madeira_Amazonas
GCTCCCTGTTAGGTGATGATCAAATTTATAATGTCATCGTTACTGCACATGCCTTCGTAA
TAATTTTCTTTATAGTAATACCAATTATGATTGGCGGATTTGGAAACTGACTGGTACCCC
TAATAATTGGAGCACCTGACATAGCATTCCCACGAATAAATAATATAAGCTTCTGATTAC
TTCCCCCTTCATTCCTACTCCTACTAGCCTCATCGGGAGTTGAGGCTGGGGCCGGGACAG
GGTGAACTGTATATCCGCCTCTTGCCGGCAATCTAGCCCATGCAGGGGCTTCTGTTGATT
TAACCATCTTTTCCCTACATTTAGCAGGTGTGTCCTCTATCCTGGGGGCTATTAATTTTA
TTACCACAATTATTAACATAAAACCTCCAGCTATTTCACAATACCAGACCCCCCTATTCG
TTTGAGCCGTGCTAGTTACAGCAGTTCTACTCCTTTTATCACTCCCAGTCTTGGCTGCCG
GAATTACTATACTGCTAACAGATCGAAACCTAAACACCACCTTCTTTGACCCA
>47908_Rineloricaria_aurata_Madeira_Amazonas
GCTCCCTGTTAGGTGATGATCAAATTTATAATGTCATCGTTACTGCACATGCCTTCGTAA
TAATTTTCTTTATAGTAATACCAATTATGATTGGTGGATTTGGGAACTGACTGGTGCCCC
TAATAATTGGAGCACCTGACATAGCATTCCCACGAATAAATAATATAAGCTTCTGATTAC
TTCCCCCTTCATTCCTACTCCTACTAGCCTCATCGGGGGTTGAGGCTGGAGCCGGAACAG
GGTGAACTGTATATCCGCCTCTTGCCGGCAATCTAGCCCATGCAGGAGCTTCTGTTGATT
TAACCATCTTCTCCCTACATTTAGCAGGTGTTTCCTCTATCCTGGGGGCTATTAATTTCA
TTACCACAATTATTAACATAAAACCTCCAGCTATTTCACAATACCAGACTCCCCTATTCG
TTTGAGCCGTACTAGTTACGGCAGTTCTACTCCTTCTATCACTCCCAGTCTTGGCTGCCG
GGATTACCATACTGCTAACAGATCGAAACCTAAATACCACCTTCTTTGACCCA
>47910_Rineloricaria_platyura_Madeira_Amazonas
GCTCCCTATTAGGCGATGACCAAATTTATAATGTCATCGTTACTGCACATGCTTTCGTAA
TAATCTTCTTCATAGTAATACCTATTATGATTGGTGGGTTTGGAAACTGATTAGTACCAT
TAATAATCGGGGCCCCAGATATAGCATTCCCACGAATAAATAATATAAGTTTTTGACTAC
TTCCACCATCATTCCTGCTCCTACTAGCCTCATCAGGGGTTGAAGCTGGAGCTGGTACAG
GATGAACTGTATACCCGCCCCTCGCCGGGAATCTAGCTCATGCAGGAGCTTCCGTTGATT
TAACCATCTTCTCCCTACATTTAGCAGGTGTATCCTCCATCCTAGGAGCAATTAATTTTA
TTACTACAATTATTAATATAAAACCACCAGCTATTTCGCAATACCAAACCCCCCTATTCG
TTTGAGCCGTACTAGTTACAGCAGTCCTTCTCCTTCTATCCCTCCCAGTCTTGGCTGCCG
GTATTACTATACTACTAACAGATCGAAATCTAAATACCACCTTTTTTGACCCC
>47911_Rineloricaria_lanceolata_Madeira_Amazonas
GCTCCCTACTAGGCGATGACCAAATTTATATTGTTATCGTTACTGCACATGCCTTCGTAA
TAATTTTCTTTATAGTGATACCCATCATGATTGGCGGCTTTGGGAACTGACTAGTGCCCC
TAATAATTGGTGCACCTGATATAGCATTTCCACGAATAAATAACATAAGTTTCTGACTAC
TCCCCCCCTCATTCCTACTTCTACTAGCCTCATCAGGGGTTGAAGCCGGAGCTGGAACGG
GATGGACCGTATACCCGCCTCTTGCCGGAAATCTAGCCCATGCAGGGGCCTCTGTTGATT
TAACCATCTTCTCACTGCACTTAGCAGGTGTCTCCTCTATCCTAGGGGCAATCAACTTCA
TTACTACAATTATTAACATGAAACCCCCAGCTATTTCACAATACCAAACCCCCCTATTCG
TTTGGGCCGTCCTAGTTACAGCAGTACTACTCCTCTTATCCCTTCCAGTTCTAGCTGCCG
GAATTACTATACTACTAACAGATCGAAATCTTAATACCACCTTCTTTGACCCC
>47917_Rineloricaria_platyura_Madeira_Amazonas
GCTCCCTATTAGGCGATGACCAAATTTATAATGTCATCGTTACTGCACATGCTTTCGTAA
TAATCTTCTTCATAGTAATACCCATTATGATTGGTGGATTTGGAAACTGATTAGTACCAT
TAATAATCGGGGCCCCAGATATAGCATTCCCACGAATAAATAATATAAGTTTTTGACTAC
TTCCACCATCATTCCTGCTCCTACTAGCCTCATCAGGGGTTGAAGCTGGAGCTGGTACAG
GATGAACTGTATACCCACCCCTCGCCGGAAATCTGGCTCATGCAGGAGCTTCCGTTGATT
TAACCATCTTCTCCCTGCATTTAGCAGGTGTATCCTCCATCCTAGGAGCAATTAATTTTA
TTACTACAATCGTTAATATAAAACCGCCAGCTATTTCGCAATACCAAACCCCCCTATTCG
TTTGAGCCGTACTAGTTACAGCAGTCCTTCTCCTTTTATCCCTCCCAGTCTTGGCTGCCG
GTATTACTATACTACTAACAGATCGAAATCTAAATACCACCTTTTTTGACCCC
>47918_Rineloricaria_lanceolata_Madeira_Amazonas
GCTCCCTACTAGGCGATGACCAAATTTATAATGTTATCGTTACTGCACATGCCTTCGTAA
TAATTTTCTTTATAGTGATACCCATCATGATTGGCGGCTTTGGGAACTGACTAGTGCCCC
TAATAATTGGTGCACCTGATATAGCATTTCCACGAATAAATAACATAAGTTTCTGACTAC
TCCCCCCCTCATTCCTACTTCTACTAGCCTCATCAGGGGTTGAAGCCGGAGCTGGAACGG
GATGGACCGTATACCCGCCTCTTGCCGGAAATCTAGCCCATGCAGGGGCCTCTGTTGATT
TAACCATCTTCTCACTGCACTTAGCAGGTGTCTCCTCTATCCTAGGGGCAATCAACTTCA
TTACTACAATTATTAACATGAAACCCCCAGCTATTTCACAATACCAAACCCCCCTATTCG
TTTGGGCCGTCCTAGTTACAGCAGTACTACTCCTCTTATCCCTTCCAGTTCTAGCTGCCG
GAATTACTATACTACTAACAGATCGAAATCTTAATACCACCTTCTTTGACCCC
>47923_Rineloricaria_teffeana_Madeira_Amazonas
GCTCCCTATTAGGTGATGACCAAATTTATAATGTCATCGTTACTGCACACGCCTTTGTAA
TAATTTTCTTTATAGTAATACCAATTATAATTGGGGGCTTCGGAAATTGACTAGTGCCCC
TAATAATTGGGGCACCGGACATAGCATTCCCACGTATGAATAATATGAGTTTCTGACTAC
TTCCCCCATCATTTCTACTCCTACTAGCTTCATCAGGAGTTGAAGCAGGAGCTGGGACAG
GCTGAACCGTTTACCCACCCCTTGCCGGAAATTTAGCCCATGCAGGGGCCTCAGTTGATT
TAACCATCTTTTCCCTACATCTAGCAGGTGTATCCTCTATCCTGGGGGCAATCAATTTCA
TTACTACAATTATTAATATAAAACCTCCAGCTATCTCACAATACCAAACCCCATTGTTTG
TCTGAGCTGTGCTGGTCACAGCCGTCCTACTCCTTCTATCCCTCCCAGTACTAGCTGCTG
GAATTACCATATTATTAACTGATCGAAACCTAAACACCACTTTCTTCGACCCG
>47924_Rineloricaria_teffeana_Madeira_Amazonas
GCTCCCTATTAGGTGATGACCAAATTTATAATGTCATCGTTACTGCACACGCCTTTGTAA
TAATTTTCTTTATAGTAATACCAATTATAATTGGGGGCTTCGGAAATTGACTAGTGCCCC
TAATAATTGGGGCACCGGACATAGCATTCCCACGTATGAATAATATGAGTTTCTGACTAC
TTCCCCCATCATTTCTACTCCTACTAGCTTCATCAGGAGTTGAAGCAGGAGCTGGGACAG
GCTGAACCGTTTACCCACCCCTTGCCGGAAATTTAGCCCATGCAGGGGCCTCAGTTGATT
TAACCATCTTTTCCCTACATCTAGCAGGTGTATCCTCTATCCTGGGGGCAATCAATTTCA
TTACTACAATTATTAATATAAAACCTCCAGCTATCTCACAATACCAAACCCCATTGTTTG
TCTGAGCTGTGCTGGTCACAGCCGTCCTACTCCTTCTATCCCTCCCAGTACTAGCTGCTG
GAATTACCATATTATTAACTGATCGAAACCTAAACACCAC?????????????
>47926_Rineloricaria_platyura_Madeira_Amazonas
GCTCCCTATTAGGCGATGACCAAATTTATAATGTCATCGTTACTGCACATGCTTTCGTAA
TAATCTTCTTCATAGTAATACCCATTATGATTGGTGGATTTGGAAACTGATTAGTACCAT
TAATAATCGGGGCCCCAGATATAGCATTCCCACGAATAAATAATATAAGTTTTTGACTAC
TTCCACCATCATTCCTGCTCCTACTAGCCTCATCAGGGGTTGAAGCTGGAGCTGGTACAG
GATGAACTGTATACCCGCCCCTCGCCGGAAATCTGGCTCATGCAGGAGCTTCCGTTGATT
TAACCATCTTCTCCCTGCATTTAGCAGGTGTATCCTCCATCCTAGGAGCAATTAATTTTA
TTACTACAATCGTTAATATAAAACCGCCAGCTATTTCGCAATACCAAACCCCCCTATTCG
TTTGAGCCGTACTAGTTACAGCAGTCCTTCTCCTTTTATCCCTCCCAGTCTTGGCTGCCG
GTATTACTATACTACTAACAGACCGAAATCTAAATACCACCTTTTTTGACCCC
>47933_Rineloricaria_teffeana_Madeira_Amazonas
GCTCCCTATTAGGTGATGACCAAATTTATAATGTCATCGTTACTGCACACGCCTTTGTAA
TAATTTTCTTTATAGTAATACCAATTATAATTGGGGGCTTCGGAAATTGACTAGTACCCC
TAATAATTGGGGCACCGGACATAGCATTCCCACGTATGAATAATATGAGCTTTTGACTGC
TTCCCCCATCATTTCTACTCCTACTAGCTTCATCAGGAGTTGAAGCAGGAGCTGGAACAG
GCTGAACCGTTTACCCACCCCTTGCCGGAAATTTAGCCCATGCAGGAGCCTCAGTTGATT
TAATCATCTTTTCCCTACATTTGGCAGGTGTATCCTCTATCCTGGGGGCAATCAATTTCA
TTACTACAATTATTAATATAAAACCTCCAGCTATCTCACAATACCAAACCCCATTGTTTG
TCTGAGCTGTGCTGGTTACAGCCGTCCTACTCCTTCTATCCCTCCCAGTTCTAGCTGCTG
GTATTACCATATTATTAACTGATCGGAACCTAAACACCAC?????????????
>47937_Rineloricaria_platyura_Madeira_Amazonas
GCTCCCTATTAGGCGATGACCAAATTTATAATGTCATCGTTACTGCACATGCTTTCGTAA
TAATCTTCTTCATAGTAATACCCATTATGATTGGTGGATTTGGAAACTGATTAGTGCCAT
TAATAATCGGGGCCCCAGATATAGCATTCCCACGAATAAATAATATAAGTTTTTGACTAC
TGCCACCATCATTCCTGCTTCTACTAGCCTCATCAGGGGTTGAAGCTGGAGCTGGTACAG
GATGAACTGTATACCCACCCCTCGCCGGAAATCTAGCTCATGCAGGAGCTTCCGTTGATT
TAACCATCTTCTCCCTGCATTTAGCAGGTGTGTCCTCCATCCTAGGAGCAATTAATTTTA
TTACTACAATTATTAATATAAAACCGCCAGCTATTTCTCAATACCAAACCCCCCTATTCG
TTTGAGCCGTACTAGTTACAGCAGTCCTTCTCCTTTTATCTCTCCCAGTCTTGGCTGCCG
GTATTACTATACTACTAACAGATCGAAATCTGAATACCACCTTTTTTGACCCC
>50971_Rineloricaria_pentamaculata_Ivai_Paranapanema
GCTCCCTGTTAGGTGATGACCAAATTTATAACGTCATCGTTACCGCACATGCCTTCGTAA
TAATTTTCTTTATAGTAATACCCATCATAATTGGGGGCTTCGGAAACTGATTAGTTCCCC
TAATAATTGGAGCACCTGATATAGCCTTCCCACGAATAAATAATATGAGCTTCTGACTAC
TCCCCCCATCATTCCTACTCTTACTAGCTTCATCAGGGGTTGAAGCTGGGGCCGGGACAG
GATGAACCGTATACCCACCCCTCGCTGGAAACCTAGCCCATGCGGGAGCTTCTGTTGATT
TAACCATCTTCTCCCTACATTTAGCAGGTGTATCCTCTATCCTAGGGGCAATTAACTTCA
TTACTACTATTATTAATATAAAACCTCCAGCCATCTCGCAATACCAAACCCCTCTATTCG
TATGAGCTGTACTTGTAACAGCAGTTTTACTCCTTCTATCACTACCAGTATTAGCTGCCG
GAATTACGATACTACTAACAGATCGAAACCTAAATACTACCTTTTTTGACCCC
>50972_Rineloricaria_pentamaculata_Ivai_Paranapanema
GCTCCCTGTTAGGTGATGACCAAATTTATAACGTCATCGTTACCGCACATGCCTTCGTAA
TAATTTTCTTTATAGTAATACCCATCATAATTGGGGGCTTCGGAAACTGATTAGTTCCCC
TAATAATTGGAGCACCTGATATAGCCTTCCCACGAATAAATAATATGAGCTTCTGACTAC
TCCCCCCATCATTCCTACTCTTACTAGCTTCATCAGGGGTTGAAGCTGGGGCCGGGACAG
GATGAACCGTATACCCACCCCTCGCTGGAAACCTAGCCCATGCGGGAGCTTCTGTTGATT
TAACCATCTTCTCCCTACATTTAGCAGGTGTATCCTCTATCCTAGGGGCAATTAACTTCA
TTACTACTATTATTAATATAAAACCTCCAGCCATCTCGCAATACCAAACCCCTCTATTCG
TATGAGCTGTACTTGTAACAGCAGTTTTACTCCTTCTATCACTACCAGTATTAGCTGCCG
GAATTACGATACTACTAACAGATCGAAACCTAAATACTACCTTTTTTGACCCC
>51101_Rineloricaria_zawadzkii_Paraiba_do_Sul
GCTCCCTATTAGGCGATGACCAAATTTATAATGTCATCGTTACTGCACATGCCTTCGTAA
TAATTTTCTTTATAGTAATGCCAATCATGATTGGTGGCTTCGGGAACTGATTAGTACCAC
TAATAATCGGGGCACCTGATATAGCATTCCCACGAATAAATAACATGAGTTTCTGACTAC
TTCCTCCATCATTCTTACTCCTACTAGCCTCATCAGGAGTCGAAGCTGGGGCCGGAACAG
GATGGACCGTATACCCCCCTCTCGCCGGAAATCTAGCCCATGCAGGGGCTTCTGTTGATT
TAACCATCTTCTCCCTACACTTAGCAGGTGTATCATCTATCTTGGGGGCAATTAATTTCA
TTACCACTATTATTAATATGAAACCTCCAGCTATCTCACAATACCAAACCCCTCTATTCG
TTTGAGCTGTGTTAGTTACAGCAGTTTTACTCCTTTTATCTCTCCCAGTACTAGCTGCCG
GAATCACTATATTACTAACAGACCGAAACCTAAATACTACCTTCTTTGACCCC
>51102_Rineloricaria_zawadzkii_Paraiba_do_Sul
GCTCCCTATTAGGCGATGACCAAATTTATAATGTCATCGTTACTGCACATGCCTTCGTAA
TAATTTTCTTTATAGTAATGCCAATCATGATTGGTGGCTTCGGGAACTGATTAGTACCAC
TAATAATCGGGGCACCTGATATAGCATTCCCACGAATAAATAACATGAGTTTCTGACTAC
TTCCTCCATCATTCTTACTCCTACTAGCCTCATCAGGAGTCGAAGCTGGGGCCGGAACAG
GATGGACCGTATACCCCCCTCTCGCCGGAAATCTAGCCCATGCAGGGGCTTCTGTTGATT
TAACCATCTTCTCCCTACACTTAGCAGGTGTATCATCTATCTTGGGGGCAATTAATTTCA
TTACCACTATTATTAATATGAAACCTCCAGCTATCTCACAATACCAAACCCCTCTATTCG
TTTGAGCTGTGTTAGTTACAGCAGTTTTACTCCTTTTATCTCTCCCAGTACTAGCTGCCG
GAATCACTATATTACTAACAGACCGAAACCTAAATACTACCTTCTTTGACCCC
>51107_Rineloricaria_maacki_Iguacu
GCTCCCTATTAGGCGATGACCAAATTTATAATGTCATCGTTACTGCACATGCCTTCGTAA
TAATTTTCTTTATAGTGATGCCTATCATGATTGGTGGCTTCGGGAATTGACTAGTACCAC
TAATAATTGGGGCACCTGATATAGCATTCCCACGAATAAATAATATGAGCTTCTGACTAC
TTCCTCCGTCATTCTTACTACTTCTAGCCTCATCAGGGGTCGAAGCCGGGGCTGGAACAG
GGTGAACCGTATACCCCCCACTCGCCGGAAATCTAGCCCATGCAGGAGCTTCTGTTGACT
TAACCATCTTCTCCCTACACTTAGCAGGTGTATCCTCAATCTTAGGAGCAATTAATTTCA
TTACCACTATTATTAATATAAAACCTCCAGCTATCTCACAATACCAAACCCCTCTATTCG
TTTGAGCTGTTTTAGTTACAGCAGTATTACTCCTTTTATCTCTCCCAGTATTAGCTGCCG
GAATCACTATATTACTAACAGATCGAAACCTAAATACTACCTTCTTTGACCCC
>51108_Rineloricaria_maacki_Iguacu
GCTCCCTATTAGGCGATGACCAAATTTATAATGTCATCGTTACTGCACATGCCTTCGTAA
TAATTTTCTTTATAGTGATGCCTATCATGATTGGTGGCTTCGGGAATTGACTAGTACCAC
TAATAATTGGGGCACCTGATATAGCATTCCCACGAATAAATAATATGAGCTTCTGACTAC
TTCCTCCGTCATTCTTACTACTTCTAGCCTCATCAGGGGTCGAAGCCGGGGCTGGAACAG
GGTGAACCGTATACCCCCCACTCGCCGGAAATCTAGCCCATGCAGGAGCTTCTGTTGACT
TAACCATCTTCTCCCTACACTTAGCAGGTGTATCCTCAATCTTAGGAGCAATTAATTTCA
TTACCACTATTATTAATATAAAACCTCCAGCTATCTCACAATACCAAACCCCTCTATTCG
TTTGAGCTGTTTTAGTTACAGCAGTATTACTCCTTTTATCTCTCCCAGTATTAGCTGCCG
GAATCACTATATTACTAACAGATCGAAACCTAAATACTACCTTCTTTGACCCC
>51111_Rineloricaria_langei_Iguacu
GCTCCCTATTAGGCGATGACCAAATTTATAATGTCATCGTTACTGCACATGCCTTCGTAA
TAATTTTCTTTATAGTGATACCGATCATGATTGGTGGGTTCGGGAACTGATTAGTACCAC
TAATAATCGGGGCACCTGATATAGCATTCCCACGAATAAATAACATGAGTTTCTGACTAC
TTCCTCCATCATTTTTACTCCTGCTAGCTTCATCAGGAGTCGAAGCCGGGGCTGGAACAG
GATGAACTGTATATCCTCCCCTCGCCGGAAATCTAGCCCATGCAGGGGCTTCTGTTGATT
TAACCATCTTCTCCCTACACTTAGCAGGTGTATCCTCTATTTTAGGAGCAATTAATTTCA
TTACCACTATCATTAATATAAAACCTCCAGCTATCTCACAATACCAAACCCCTCTATTCG
TTTGAGCTGTATTAGTTACAGCAGTTTTACTCCTTTTATCTCTCCCAGTACTAGCTGCAG
GAATCACTATATTACTAACAGATCGAAATCTAAATACCACCTTCTTTGACCCC
>51112_Rineloricaria_langei_Iguacu
GCTCCCTATTAGGCGATGACCAAATTTATAATGTCATCGTTACTGCACATGCCTTCGTAA
TAATTTTCTTTATAGTGATACCGATCATGATTGGTGGGTTCGGGAACTGATTAGTACCAC
TAATAATCGGGGCACCTGATATAGCATTCCCACGAATAAATAACATGAGTTTCTGACTAC
TTCCTCCATCATTTTTACTCCTGCTAGCTTCATCAGGAGTCGAAGCCGGGGCTGGAACAG
GATGAACTGTATATCCTCCCCTCGCCGGAAATCTAGCCCATGCAGGGGCTTCTGTTGATT
TAACCATCTTCTCCCTACACTTAGCAGGTGTATCCTCTATTTTAGGAGCAATTAATTTCA
TTACCACTATCATTAATATAAAACCTCCAGCTATCTCACAATACCAAACCCCTCTATTCG
TTTGAGCTGTATTAGTTACAGCAGTTTTACTCCTTTTATCTCTCCCAGTACTAGCTGCAG
GAATCACTATATTACTAACAGATCGAAATCTAAATACCACCTTCTTTGACCCC
>51123_Rineloricaria_anitae_Uruguai
GCTCCCTATTAGGCGATGACCAAATTTATAATGTCATCGTTACTGCACATGCCTTCGTAA
TAATTTTCTTTATAGTGATGCCTATCATGATTGGTGGCTTCGGGAATTGACTAGTACCAC
TAATAATTGGGGCACCTGATATAGCATTCCCACGAATAAATAATATGAGCTTCTGACTAC
TTCCTCCGTCATTCTTACTCCTTCTAGCCTCATCAGGAGTCGAAGCCGGGGCTGGAACAG
GGTGAACCGTATACCCCCCACTCGCCGGAAATCTAGCCCATGCAGGAGCTTCTGTTGACT
TAACCATCTTCTCCCTACACTTAGCAGGTGTATCCTCAATCTTAGGAGCAATTAATTTCA
TTACCACTATTATTAATATAAAACCCCCAGCTACCTCACAATACCAAACCCCTCTATTCG
TTTGAGCTGTTTTAGTTACAGCAGTATTACTCCTTTTATCTCTCCCAGTATTAGCTGCCG
GAATCACTATATTACTAACAGATCGAAACCTAAATACTACCTTCTTTGACCCC
>51129_Rineloricaria_anitae_Uruguai
GCTCCCTATTAGGCGATGACCAAATTTATAATGTCATCGTTACTGCACATGCCTTCGTAA
TAATTTTCTTTATAGTGATGCCTATCATGATTGGTGGCTTCGGGAATTGACTAGTACCAC
TAATAATTGGGGCACCTGATATAGCATTCCCACGAATAAATAATATGAGCTTCTGACTAC
TTCCTCCGTCATTCTTACTCCTTCTAGCCTCATCAGGAGTCGAAGCCGGGGCTGGAACAG
GGTGAACCGTATACCCCCCACTCGCCGGAAATCTAGCCCATGCAGGAGCTTCTGTTGACT
TAACCATCTTCTCCCTACACTTAGCAGGTGTATCCTCAATCTTAGGAGCAATTAATTTCA
TTACCACTATTATTAATATAAAACCCCCAGCTACCTCACAATACCAAACCCCTCTATTCG
TTTGAGCTGTTTTAGTTACAGCAGTATTACTCCTTTTATCTCTCCCAGTATTAGCTGCCG
GAATCACTATATTACTAACAGATCGAAACCTAAATACTACCTTCTTTGACCCC
>51131_Rineloricaria_anhanguapitan_Uruguai
GCTCCCTATTAGGCGATGACCAAATTTATAATGTCATCGTTACTGCACATGCCTTCGTAA
TAATTTTCTTTATAGTGATACCTATTATGATTGGTGGCTTCGGGAATTGACTAGTACCAC
TAATAATTGGGGCACCTGATATAGCATTCCCACGAATAAATAATATGAGCTTCTGACTAC
TCCCTCCGTCATTCTTACTCCTTCTAGCCTCATCAGGAGTCGAAGCCGGGGCTGGAACAG
GATGAACCGTATACCCCCCACTCGCCGGAAATCTAGCCCATGCAGGAGCTTCTGTTGACT
TAACCATCTTCTCCCTACACTTAGCAGGTGTATCCTCAATCTTAGGAGCAATTAATTTCA
TTACCACTATTATTAATATAAAACCTCCAGCTATCTCACAATACCAAACCCCTCTATTCG
TTTGAGCTGTTTTAGTTACAGCAGTATTACTCCTTTTATCTCTCCCAGTATTAGCTGCCG
GAATCACTATATTACTAACAGATCGAAACCTAAATACTACCTTCTTTGACCCC
>51132_Rineloricaria_capitonia_Uruguai
GCTCCCTATTAGGCGATGACCAAATTTATAATGTCATCGTTACTGCACATGCCTTCGTAA
TAATTTTCTTTATAGTGATGCCTATCATGATCGGGGGCTTCGGGAACTGACTAGTACCAC
TAATAATTGGGGCCCCTGATATAGCATTCCCACGAATAAATAATATAAGCTTCTGACTAC
TTCCTCCGTCATTCTTACTCCTTCTAGCCTCATCAGGAGTCGAAGCCGGGGCTGGAACAG
GATGAACCGTATATCCCCCACTCGCCGGAAATCTAGCCCATGCAGGAGCTTCTGTTGACT
TAACCATCTTCTCCCTACACTTAGCAGGTGTATCCTCTATCTTAGGAGCAATTAATTTCA
TTACCACTATCATTAATATAAAACCTCCAGCTATCTCACAATACCAAACCCCTCTATTCG
TTTGAGCTGTCCTAATTACAGCAGTATTACTCCTTTTATCTCTCCCAGTATTAGCTGCCG
GAATCACTATATTACTAACAGATCGAAACCTAAATACTACTTTCTTTGACCCC
>51136_Rineloricaria_capitonia_Uruguai
GCTCCCTATTAGGCGATGACCAAATTTATAATGTCATCGTTACTGCACATGCCTTCGTAA
TAATTTTCTTTATAGTGATGCCTATCATGATCGGGGGCTTCGGGAACTGACTAGTACCAC
TAATAATTGGGGCCCCTGATATAGCATTCCCACGAATAAATAATATAAGCTTCTGACTAC
TTCCTCCGTCATTCTTACTCCTTCTAGCCTCATCAGGAGTCGAAGCCGGGGCTGGAACAG
GATGAACCGTATATCCCCCACTCGCCGGAAATCTAGCCCATGCAGGAGCTTCTGTTGACT
TAACCATCTTCTCCCTACACTTAGCAGGTGTATCCTCTATCTTAGGAGCAATTAATTTCA
TTACCACTATCATTAATATAAAACCTCCAGCTATCTCACAATACCAAACCCCTCTATTCG
TTTGAGCTGTCCTAATTACAGCAGTATTACTCCTTTTATCTCTCCCAGTATTAGCTGCCG
GAATCACTATATTACTAACAGATCGAAACCTAAATACTACTTTCTTTGACCCC
>51142_Rineloricaria_pareiacantha_Uruguai
GCTCCCTATTAGGAGATGACCAAATTTATAATGTCATCGTTACTGCACATGCCTTCGTAA
TAATTTTCTTTATAGTGATACCTATTATGATTGGTGGCTTCGGAAACTGACTAGTGCCAC
TAATAATTGGGGCACCTGATATAGCATTCCCACGAATAAATAATATAAGCTTCTGACTAC
TTCCTCCGTCATTCTTACTCCTTCTAGCCTCATCAGGAGTCGAAGCCGGGGCTGGAACAG
GGTGAACCGTATACCCCCCACTCGCCGGAAATCTAGCCCATGCAGGAGCATCTGTTGACT
TAACCATTTTTTCCCTACACTTAGCAGGTGTATCCTCTATCTTAGGAGCAATTAATTTCA
TTACCACTATCATTAATATAAAACCCCCAGCTATCTCACAATACCAAACCCCCCTATTCG
TTTGAGCTGTTTTAGTTACAGCAGTATTACTCCTTTTATCTCTCCCAGTATTAGCTGCCG
GAATCACTATATTACTAACAGATCGAAACCTAAATACTACCTTCTTTGACCCC
>51152_Rineloricaria_pareiacantha_Uruguai
GCTCCCTATTAGGAGATGACCAAATTTATAATGTCATCGTTACTGCACATGCCTTCGTAA
TAATTTTCTTTATAGTGATACCTATTATGATTGGTGGCTTCGGAAACTGACTAGTGCCAC
TAATAATTGGGGCACCTGATATAGCATTCCCACGAATAAATAATATAAGCTTCTGACTAC
TTCCTCCGTCATTCTTACTCCTTCTAGCCTCATCAGGAGTCGAAGCCGGGGCTGGAACAG
GGTGAACCGTATACCCCCCACTCGCCGGAAATCTAGCCCATGCAGGAGCATCTGTTGACT
TAACCATTTTTTCCCTACACTTAGCAGGTGTATCCTCTATCTTAGGAGCAATTAATTTCA
TTACCACTATCATTAATATAAAACCCCCAGCTATCTCACAATACCAAACCCCCCTATTCG
TTTGAGCTGTTTTAGTTACAGCAGTATTACTCCTTTTATCTCTCCCAGTATTAGCTGCCG
GAATCACTATATTACTAACAGATCGAAACCTAAATACTACCTTCTTTGACCCC
>51158_Rineloricaria_microlepidogaster_Uruguai
GCTCCCTATTAGGCGATGACCAAATTTATAATGTCATCGTTACTGCACATGCCTTCGTAA
TAATTTTCTTTATGGTGATGCCTATCATGATTGGTGGCTTCGGGAATTGACTAGTACCAC
TAATAATTGGGGCACCTGATATAGCATTCCCACGAATAAATAATATGAGCTTCTGACTAC
TTCCTCCGTCATTCTTACTCCTTCTAGCCTCCTCAGGAGTCGAAGCCGGAGCTGGGACAG
GGTGAACCGTATACCCCCCACTCGCCGGAAATCTAGCCCATGCAGGAGCTTCTGTTGACT
TAACCATCTTCTCCCTACACTTAGCAGGTGTATCCTCTATCCTAGGGGCAATTAATTTCA
TTACCACTATTATTAATATAAAACCTCCAGCTATCTCACAATACCAAACCCCTCTATTCG
TTTGAGCTGTTTTAGTTACAGCAGTATTACTCCTTTTATCTCTCCCAGTATTAGCTGCCG
GAATCACTATGTTACTAACAGATCGAAACCTAAATACCACCTTCTTTGACCCC
>51169_Rineloricaria_microlepidogaster_Uruguai
GCTCCCTATTAGGCGATGACCAAATTTATAATGTCATCGTTACTGCACATGCCTTCGTAA
TAATTTTCTTTATGGTGATGCCTATCATGATTGGTGGCTTCGGGAATTGACTAGTACCAC
TAATAATTGGGGCACCTGATATAGCATTCCCACGAATAAATAATATGAGCTTCTGACTAC
TTCCTCCGTCATTCTTACTCCTTCTAGCCTCCTCAGGAGTCGAAGCCGGAGCTGGGACAG
GGTGAACCGTATACCCCCCACTCGCCGGAAATCTAGCCCATGCAGGAGCTTCTGTTGACT
TAACCATCTTCTCCCTACACTTAGCAGGTGTATCCTCTATCCTAGGGGCAATTAATTTCA
TTACCACTATTATTAATATAAAACCTCCAGCTATCTCACAATACCAAACCCCTCTATTCG
TTTGAGCTGTTTTAGTTACAGCAGTATTACTCCTTTTATCTCTCCCAGTATTAGCTGCCG
GAATCACTATGTTACTAACAGATCGAAACCTAAATACCACCTTCTTTGACCCC
>51170_Rineloricaria_stellata_Uruguai
???CCCTATTAGGCGATGACCAAATTTATAATGTCATCGTTACTGCACATGCCTTCGTAA
TAATTTTCTTTATAGTGATACCTATCATGATTGGTGG?TTCGGAAACTGACTAGTGCCAC
TAATAATTGGGGCACCTGATATAGCATTCCCACGAATAAATAATATAAGCTTCTGACTAC
TTCCTCCGTCATTCTTACTCCTTCTAGCCTCATCAGGAGTCGAAGCCGGGGCTGGAACAG
GGTGAACCGTATACCCCCCACTCGCCGGAAATCTAGCCCATGCAGGAGCATCTGTTGACT
TAACCATCTTTTCCCTACACTTAGCAGGTGTATCCTCTATCTTAGGGGCAATTAATTTCA
TTACCACTATCATTAATATAAAACCCCCAGCTATCTCACAATACCAAACCCCTCTATTCG
TTTGAGCTGTTTTAGTTACAGCAGTATTACTCCTTTTATCTCTCCCAGTATTAGCTGCCG
GAATCACTATATTACTAACAGATCGAAACCTAAATAC?ACCTTCTTTGACCCC
>52978_Rineloricaria_cf._castroi_Branco_Amazonas
GCTCCCTATTAGGCGATGACCAGATTTATAATGTCATCGTTACTGCACATGCCTTCGTAA
TAATTTTCTTTATAGTAATGCCTATTATAATCGGAGGCTTCGGAAACTGATTAGTGCCTC
TAATAATTGGAGCGCCTGATATAGCATTCCCACGAATAAATAACATGAGCTTCTGATTAC
TCCCTCCATCGTTCCTACTCCTACTAGCCTCATCGGGAGTTGAAGCCGGAGCCGGAACAG
GATGAACTGTATACCCTCCCCTTGCCGGAAATCTAGCCCATGCAGGGGCTTCTGTTGATT
TAACCATCTTCTCCCTACATTTAGCAGGTGTCTCCTCTATTTTAGGAGCAATTAATTTTA
TCACCACAATTATTAATATAAAACCTCCAGCTATCTCGCAATACCAAACCCCTCTATTCG
TTTGAGCTGTACTAGTTACAGCAGTTTTACTCCTTCTGTCTCTCCCAGTCTTAGCTGCCG
GAATTACTATGCTACTAACAGATCGAAACCTAAATACCACCTTCTTTGACCCC
>57003_Rineloricaria_lanceolata_Tapajos_Amazonas
?CTCCCTACTAGGCGATGACCAAATTTATAATGTTATCGTTACTGCACATGCCTTCGTAA
TAATCTTCTTCATAGTAATACCCATTATGATTGGTGGCTTCGGGAACTGGCTGGTACCCC
TAATAATTGGTGCACCTGATATAGCATTTCCACGAATAAACAACATAAGTTTCTGACTAC
TCCCCCCATCATTCCTACTTTTACTAGCCTCATCAGGAGTTGAAGCCGGGGCTGGAACGG
GGTGAACCGTATACCCGCCTCTTGCCGGAAACCTAGCCCATGCAGGGGCTTCTGTTGATA
TAACCATCTTCTCACTACACCTGGCAGGTGTTTCCTCTATTTTAGGGGCAATCAACTTCA
TTACTACAATTATTAATATAAAACCCCCAGCCATTTCACAATACCAAACTCCCTTATTCG
TCTGGGCTGTCCTAGTTACAGCAGTCCTACTCCTCTTATCCCTCCCAGTCCTAGCTGCTG
GAATTACCATACTACTAACAGATCGAAACCTTAATACCACCTTCTTTGACCCC
>57379_Rineloricaria_sp.N11_Tapajos_Amazonas
GCTCCCTATTAGGCGATGACCAAATTTATAATGTCATCGTTACTGCACATGCCTTCGTAA
TAATCTTCTTCATAGTGATACCCATTATGATTGGTGGGTTTGGAAACTGATTGGTACCAT
TAATAATTGGAGCCCCGGATATAGCATTCCCACGAATAAATAATATAAGTTTTTGACTAC
TTCCACCATCATTCCTGCTCCTACTGGCCTCATCAGGGGTTGAGGCTGGGGCTGGTACGG
GATGAACTGTATATCCACCCCTTGCCGGAAATCTAGCTCATGCAGGAGCTTCTGTTGATT
TAACCATCTTCTCCCTGCATTTAGCAGGTGTATCCTCCATCCTAGGAGCAATTAATTTCA
TTACTACAATTATTAACATAAAACCACCAGCTATTTCGCAATACCAAACTCCATTATTCG
TTTGAGCCGTGCTAGTTACAGCAGTCCTACTCCTTTTATCACTCCCAGTATTGGCTGCCG
GAATTACCATACTACTGACAGATCGAAATCTAAATACCACCTTTTTTGACCCC
>59109_Rineloricaria_sp.N11_Tapajos_Amazonas
GCTCCCTATTAGGCGATGACCAAATTTATAATGTCATCGTTACTGCACATGCCTTCGTAA
TAATCTTCTTCATAGTGATACCCATTATGATTGGTGGGTTTGGAAACTGATTGGTACCAT
TAATAATTGGAGCCCCGGATATAGCATTCCCACGAATAAATAATATAAGTTTTTGACTAC
TTCCACCATCATTCCTGCTCCTACTGGCCTCATCAGGGGTTGAGGCTGGGGCTGGTACGG
GATGAACTGTATATCCACCCCTTGCCGGAAATCTAGCTCATGCAGGAGCTTCTGTTGATT
TAACCATCTTCTCCCTGCATTTAGCAGGTGTATCCTCCATCCTAGGAGCAATTAATTTCA
TTACTACAATTATTAACATAAAACCACCAGCTATTTCGCAATACCAAACTCCATTATTCG
TTTGAGCCGTGCTAGTTACAGCAGTCCTACTCCTTTTATCACTCCCAGTATTGGCTGCCG
GAATTACCATACTACTGACAGATCGAAATCTAAATACCACCTTTTTTGACCCC
>59931_Rineloricaria_rodriquezae_Paranaiba
GCTCCCTATTGGGCAATGACCAAGTTTATAATGTCATCGTCACTGCACATGCCTTCGTAA
TGATTTTCTTTATAGTAATACCCATTATGATCGGTGGCTTCGGAAACTGGTTAGTACCCC
TAATAATTGGGGCACCTGATATAGCATTCCCACGAATAAATAACATGAGTTTCTGACTAC
TTCCTCCGTCACTCTTACTCCTGCTAGCCTCATCAGGAGTTGAAGCTGGAGCCGGAACAG
GATGAACCGTATACCCCCCCCTCGCCGGAAACCTAGCCCATGCAGGGGCTTCTGTTGATT
TAACCATCTTCTCCCTACACTTAGCAGGTATCTCCTCTATCTTAGGGGCAATTAACTTTA
TTACAACAATTATTAATATAAAACCTCCAGCTATCTCACAATACCAAACCCCCCTGTTCG
TTTGAGCTGTACTAGTTACAGCAGTTTTACTACTTTTATCTCTCCCAGTATTAGCTGCCG
GAATTACTATGCTATTAACAGATCGAAACCTAAATACCACCTTCTTTGACCCC
>59932_Rineloricaria_rodriquezae_Paranaiba
GCTCCCTATTGGGCAATGACCAAGTTTATAATGTCATCGTCACTGCACATGCCTTCGTAA
TGATTTTCTTTATAGTAATACCCATTATGATCGGTGGCTTCGGAAACTGGTTAGTACCCC
TAATAATTGGGGCACCTGATATAGCATTCCCACGAATAAATAACATGAGTTTCTGACTAC
TTCCTCCGTCACTCTTACTCCTGCTAGCCTCATCAGGAGTTGAAGCTGGAGCCGGAACAG
GATGAACCGTATACCCCCCCCTCGCCGGAAACCTAGCCCATGCAGGGGCTTCTGTTGATT
TAACCATCTTCTCCCTACACTTAGCAGGTATCTCCTCTATCTTAGGGGCAATTAACTTTA
TTACAACAATTATTAATATAAAACCTCCAGCTATCTCACAATACCAAACCCCCCTGTTCG
TTTGAGCTGTACTAGTTACAGCAGTTTTACTACTTTTATCTCTCCCAGTATTAGCTGCCG
GAATTACTATGCTATTAACAGATCGAAACCTAAATACCACCTTCTTTGACCCC
>60432_Rineloricaria_tropeira_Uruguai
GCTCCCTATTAGGCGATGACCAAATTTATAATGTCATCGTTACTGCACATGCCTTCGTAA
TAATTTTCTTTATAGTAATACCTATTATGATCGGTGGCTTCGGGAACTGATTAGTACCAC
TAATAATTGGAGCACCTGATATAGCATTCCCACGAATAAATAATATGAGCTTCTGACTAC
TTCCTCCGTCATTCTTACTCCTTCTAGCCTCATCAGGAGTCGAAGCTGGGGCTGGAACAG
GATGAACCGTATACCCCCCACTCGCCGGAAATCTGGCCCATGCAGGAGCTTCTGTTGACT
TAACCATCTTCTCCCTACACTTAGCAGGTGTATCCTCTATCTTAGGAGCAATTAATTTCA
TCACCACTATCATTAATATAAAACCCCCAGCTATCTCACAATACCA??????????????
????????????????????????????????????????????????????????????
?????????????????????????????????????????????????????
>60668_Rineloricaria_aequalicuspis_Itajai
GCTCCCTATTAGGCGATGACCAAATTTATAATGTCATCGTTACTGCACATGCCTTCGTAA
TAATTTTCTTTATGGTGATGCCTATCATAATTGGTGGCTTCGGGAATTGACTAGTACCAC
TAATAATTGGGGCACCTGATATAGCATTCCCACGAATAAATAATATGAGCTTCTGACTAC
TTCCTCCGTCATTCTTACTCCTTCTAGCCTCATCAGGGGTCGAAGCCGGAGCTGGAACAG
GGTGAACCGTATACCCCCCACTCGCCGGAAATCTAGCCCATGCAGGAGCTTCTGTTGACT
TAACCATCTTCTCCCTACACTTAGCAGGTGTATCCTCTATCTTAGGAGCAATTAATTTCA
TTACCACTATTATTAATATAAAACCTCCAGCTATCTCACAATACCAAACCCCTCTATTCG
TTTGAGCTGTTTTAGTTACAGCAGTATTACTCCTTTTATCTCTCCCAGTATTAGCTGCCG
GAATCACTATGTTACTAACAGATCGAAACCTAAATACTACCTTCTTTGACCCC
>60669_Rineloricaria_aequalicuspis_Itajai
GCTCCCTATTAGGCGATGACCAAATTTATAATGTCATCGTTACTGCACATGCCTTCGTAA
TAATTTTCTTTATGGTGATGCCTATCATGATTGGTGGCTTCGGGAATTGACTAGTACCAC
TAATAATTGGGGCACCTGATATAGCATTCCCACGAATAAATAATATGAGCTTCTGACTAC
TTCCTCCGTCATTCTTACTCCTTCTAGCCTCATCAGGGGTCGAAGCCGGAGCTGGAACAG
GGTGAACCGTATACCCCCCACTCGCCGGAAATCTAGCCCATGCAGGAGCTTCTGTTGACT
TAACCATCTTCTCCCTACACTTAGCAGGTGTATCCTCTATCTTAGGAGCAATTAATTTCA
TTACCACTATTATTAATATAAAACCTCCAGCTATCTCACAATACCAAACCCCTCTATTCG
TTTGAGCTGTTTTAGTTACAGCAGTATTACTCCTTTTATCTCTCCCAGTATTAGCTGCCG
GAATCACTATGTTACTAACAGATCGAAACCTAAATACTACCTTCTTTGACCCC
>60961_Rineloricaria_microlepidogaster_Jacui
GCTCCCTATTAGGCGATGACCAAATTTATAATGTCATCGTTACTGCACATGCCTTCGTAA
TAATTTTCTTTATGGTGATGCCTATCATGATTGGTGGCTTCGGGAATTGACTAGTACCAC
TAATAATTGGGGCACCTGATATAGCATTCCCACGAATAAATAATATGAGCTTCTGACTAC
TTCCTCCGTCATTCTTACTCCTTCTAGCCTCATCAGGAGTCGAAGCCGGAGCTGGGACAG
GGTGAACCGTATACCCCCCACTCGCCGGAAATCTAGCCCATGCAGGAGCTTCTGTTGACT
TAACCATCTTCTCCCTACACTTAGCAGGTGTATCCTCTATCTTAGGGGCAATTAATTTCA
TTACCACTATTATTAATATAAAACCTCCAGCTATCTCACAATACCAAACCCCTCTATTCG
TTTGAGCTGTTTTA??????????????????????????????????????????????
?????????????????????????????????????????????????????
>61344_Rineloricaria_cf_trissoceps_Uruguai
GCTCCCTATTAGGCGATGACCAAATTTATAATGTTATCGTTACTGCACATGCTTTCGTAA
TAATTTTCTTTATAGTGATGCCTATCATGATTGGGGGCTTCGGGAACTGACTAGTACCAC
TAATAATTGGAGCCCCTGATATAGCATTCCCACGAATAAATAATATAAGCTTCTGATTAC
TTCCTCCATCATTCTTACTCCTTCTAGCCTCATCAGGAGTTGAAGCCGGGGCTGGAACAG
GATGAACCGTATACCCCCCACTCGCCGGAAATCTAGCCCATGCAGGGGCTTCTGTTGACT
TAACCATCTTCTCCCTACATTTAGCAGGTGTATCCTCTATCTTAGGAGCAATTAATTTCA
TTACCACTATCATTAATATAAAACCTCCAGCTATCTCACAATACCAAACTCCTCTATTCG
TTTGAGCCGTTCTAGTTACAGCAGTATTACTCCTTTTATCTCTCCCAGTATTAGCTGCCG
GAATTACTATATTATTAACAGATCGAAACCTAAATACTACCTTCTTTGACCCC
>61394_Rineloricaria_baliola_Uruguai
GCTCCCTATTAGGCGATGACCAAATTTATAATGTCATCGTTACTGCACACGCCTTCGTAA
TAATTTTCTTTATAGTGATGCCAATCATGATTGGGGGCTTCGGGAACTGACTAGTACCAC
TAATAATTGGGGCCCCTGATATAGCATTCCCACGAATAAATAATATAAGCTTCTGACTAC
TCCCTCCGTCATTCTTACTCCTTCTAGCCTCATCAGGAGTCGAAGCCGGGGCTGGAACAG
GATGAACCGTATACCCCCCACTCGCCGGAAATCTAGCCCATGCAGGAGCTTCTGTTGACT
TAACCATCTTCTCCCTACACTTAGCAGGTGTATCCTCTATCTTAGGAGCAATTAATTTCA
TTACCACTATCATTAATATAAAACCTCCAGCTATCTCACAATACCAAACCCCTCTATTCG
TTTGAGCTGTTCTAGTTACAGCAGTACTACTCCTTTTATCTCTCCCAGTATTAGCTGCCG
GAATCACTATATTACTAACAGATCGAAACCTAAATACTACTTTCTTTGACCCC
>62059_Rineloricaria_cf._platyura_Xingu_Amazonas
GCTCCCTATTGGGCGATGACCAAATTTATAATGTCATCGTTACTGCACATGCTTTCGTAA
TAATCTTCTTCATAGTAATACCCATTATGATTGGTGGGTTTGGAAACTGATTAGTACCAT
TAATAATTGGGGCCCCAGATATAGCATTCCCACGAATAAATAATATGAGTTTTTGACTAC
TTCCACCATCATTCCTGCTCCTACTAGCCTCATCAGGAGTTGAAGCTGGAGCTGGTACAG
GATGAACTGTATACCCACCCCTCGCCGGAAATCTAGCTCATGCAGGAGCTTCCGTTGATT
TAACCATCTTCTCCCTGCATTTAGCAGGTGTATCCTCCATCCTAGGAGCAATTAATTTTA
TTACTACAATTATTAATATAAAACCGCCAACTATTTCGCAATACCAAACCCCCCTATTCG
TTTGAGCCGTACTAGTCACAGCAGTTCTTCTCCTTTTATCCCTCCCAGTTTTGGCTGCCG
GTATCACTATACTACTAACAGATCGAAATCTAAATACCACCTTTTTTGACCCC
>67694_Rineloricaria_cf.platyura_Xingu_Amazonas
GCTCCCTATTGGGCGATGACCAAATTTATAATGTCATCGTTACTGCACACGCTTTCGTAA
TAATCTTCTTCATAGTAATACCCATTATGATTGGTGGGTTTGGAAACTGATTAGT?CCAT
TAATAATTGGGGCCCCAGATATAGCATTCCCACGAATAAATAATATAAGTTTTTGACTAC
TTCCACCATCATTCCTGCTCCTACTAGCCTCATCAGGGGTTGAAGCTGGAGCTGGAACAG
GATGAACTGTATACCCACCCCTCGCCGGAAATCTAGCTCATGCAGGAGCTTCCGTTGATT
TAACCATCTTCTCCCTGCATTTAGCAGGTGTATCCTCCATCCTAGGAGCAATTAATTTTA
TTACTACAATTATTAATATAAAACCGCCAGCTATTTCGCAATACCAAACCCCCCTATTCG
TTTGAGCCGTACTAGTCACAGCAGTCCTTCTCCTTTTATCCCTCCCAGTTTTGGCTGCCG
GTATCACTATACTACTAACAGATCGAAATCTAAATACCACCTTTTTTGACCCC
>68041_Rineloricaria_osvaldoi_Tocantins
GCTCCCTATTGGGCGATGACCAAATTTATAATGTCATCGTTACTGCACATGCCTTCGTAA
TAATCTTCTTTATAGTAATGCCTATTATAATTGGTGGCTTCGGAAACTGATTAGTACCCC
TAATAATTGGAGCGCCTGATATAGCCTTCCCCCGAATAAATAATATGAGCTTCTGACTAC
TTCCTCCATCATTCCTACTCTTACTAGCCTCATCGGGAGTGGAAGCTGGAGCCGGGACAG
GGTGAACCGTATACCCGCCCCTTGCTGGAAATTTAGCCCATGCAGGGGCTTCTGTTGATT
TGACCATCTTCTCCCTACATTTAGCAGGGGTATCTTCTATCTTAGGTGCAATTAACTTCA
TCACTACTATTATTAATATAAAACCTCCAGCCATCTCGCAGTACCAAACTCCTCTATTTG
TTTGAGCTGTACTCGTTACAGCAGTTTTACTACTTCTATCACTCCCAGTATTAGCTGCAG
GAATTACTATATTATTAACGGATCGGAATCTAAATACTACTTTCTTCGATCCA
>7930_Rineloricaria_paraibensis_Paraiba_do_Sul
GCTCCCTATTAGGCGATGACCAAATTTATAATGTCATCGTTACTGCACATGCCTTCGTAA
TAATTTTCTTTATAGTGATACCTATCATGATCGGTGGCTTCGGGAACTGACTAGTACCAC
TAATAATTGGAGCACCTGATATAGCATTCCCACGAATAAATAATATGAGCTTCTGACTAC
TTCCCCCGTCATTCTTACTCCTTCTAGCCTCATCAGGAGTCGAAGCCGGGGCTGGAACAG
GGTGAACCGTATATCCCCCACTCGCCGGAAATCTAGCCCATGCAGGAGCTTCTGTTGACT
TAACCATCTTCTCCCTACACTTAGCAGGTGTATCCTCTATCTTAGGAGCAATTAATTTCA
TCACCACTATCATTAATATAAAACCCCCAGCTATCTCACAATACCAAACCCCTCTATTCG
TTTGAGCTGTTTTAGTTACAGCAGTATTACTTCTTTTATCCCTCCCAGTATTAGCTGCCG
GAATCACGATACTACTAACAGATCGAAACCTAAATACTACCTTCTTTGACCCC
>7940_Rineloricaria_paraibensis_Paraiba_do_Sul
GCTCCCTATTAGGCGATGACCAAATTTATAATGTCATCGTTACTGCACATGCCTTCGTAA
TAATTTTCTTTATAGTGATACCTATCATGATCGGTGGCTTCGGGAACTGACTAGTACCAC
TAATAATTGGAGCACCTGATATAGCATTCCCACGAATAAATAATATGAGCTTCTGACTAC
TTCCCCCGTCATTCTTACTCCTTCTAGCCTCATCAGGAGTCGAAGCCGGGGCTGGAACAG
GGTGAACCGTATATCCCCCACTCGCCGGAAATCTAGCCCATGCAGGAGCTTCTGTTGACT
TAACCATCTTCTCCCTACACTTAGCAGGTGTATCCTCTATCTTAGGAGCAATTAATTTCA
TCACCACTATCATTAATATAAAACCCCCAGCTATCTCACAATACCAAACCCCTCTATTCG
TTTGAGCTGTTTTAGTTACAGCAGTATTACTTCTTTTATCCCTCCCAGTATTAGCTGCCG
GAATCACGATACTACTAACAGATCGAAACCTAAATACTACCTTCTTTGACCCC
>8022_Rineloricaria_aurata_Paraguai
GCTCCCTGTTAGGTGATGATCAAATTTATAATGTCATCGTCACTGCACATGCCTTCGTAA
TAATTTTCTTTATAGTAATACCAATTATGATTGGCGGATTTGGGAACTGACTGGTACCCC
TAATAATTGGAGCGCCTGACATAGCATTCCCACGAATGAATAATATAAGCTTCTGATTAC
TTCCCCCTTCATTCCTACTCCTACTAGCCTCATCGGGGGTTGAGGCTGGAGCCGGAACAG
GGTGAACTGTATATCCGCCTCTTGCCGGCAATCTAGCCCATGCAGGAGCTTCTGTTGATT
TAACCATCTTCTCCCTACATTTAGCAGGTGTCTCCTCTATCCTAGGGGCTATTAATTTCA
TTACCACAATTATTAACATAAAACCTCCAGCTATTTCACAATACCAAACTCCCCTATTCG
TTTGAGCCGTACTGGTTACGGCAGTTCTACTCCTTCTATCACTCCCAGTCTTGGCTGCCG
GGATTACTATACTGCTAACAGATCGAAACCTAAATACCACCTTCTTTGACCCA
>8265_Rineloricaria_jaraguensis_Itapocu
GCTCCCTATTAGGCGATGACCAAATTTATAATGTCATCGTTACTGCACATGCCTTCGTAA
TAATTTTCTTTATAGTAATACCGATCATGATTGGTGGGTTCGGGAACTGATTAGTACCAC
TAATAATCGGGGCACCTGATATAGCATTCCCACGAATAAATAACATGAGTTTCTGACTAC
TTCCTCCATCATTTTTACTCCTGCTAGCCTCATCAGGAGTCGAAGCTGGGGCTGGAACAG
GATGAACTGTATACCCTCCCCTAGCCGGAAATCTAGCCCATGCAGGGGCTTCTGTTGATT
TAACCATCTTCTCCCTACACTTAGCAGGTGTATCCTCTATTTTAGGAGCAATTAATTTCA
TTACCACTATCATTAATATAAAACCTCCAGCTATCTCACAATACCAAACCCCTCTATTCG
TTTGAGCTGTATTAATTACAGCAGTTTTACTCCTTTTATCTCTCCCAGTACTAGCTGCCG
GAATCACTATATTACTAACAGATCGAAATCTAAATACCACCTTCTTTGACCCC
>8266_Rineloricaria_sp._Itapocu
GCTCCCTATTAGGCGATGACCAAATTTATAATGTCATCGTTACTGCACATGCCTTCGTAA
TAATTTTCTTTATAGTAATACCTATTATGATCGGTGGCTTCGGGAACTGACTAGTACCAC
TAATAATTGGAGCACCTGATATAGCATTCCCACGAATAAATAATATGAGCTTCTGATTAC
TTCCTCCGTCATTCTTACTCCTTCTAGCCTCATCAGGAGTCGAAGCTGGGGCTGGAACAG
GATGAACCGTATACCCCCCACTCGCCGGAAATCTAGCCCATGCAGGAGCTTCTGTTGACT
TAACCATCTTCTCCCTACACTTAGCAGGTGTATCCTCTATCTTAGGAGCAATTAATTTCA
TCACCACTATCATTAATATAAAACCCCCAGCTATCTCACAATACCAAACCCCTCTATTCG
TTTGAGCTGTTTTAGTTACAGCAGTATTACTTCTTTTATCTCTCCCAGTATTAGCTGCCG
GAATCACTATATTACTAACAGATCGAAACCTAAATACTACCTTCTTTGACCCC
>8535_Rineloricaria_aff._langei_Paranagua
GCTCCCTATTAGGCGATGACCAAATTTATAATGTCATCGTTACTGCACATGCCTTCGTAA
TAATTTTCTTTATAGTGATACCGATCATGATTGGTGGGTTCGGGAACTGATTAGTACCAC
TAATAATCGGGGCACCTGATATAGCATTCCCACGAATAAATAACATGAGTTTCTGACTAC
TTCCTCCATCATTTTTACTCCTGCTAGCCTCATCAGGAGTCGAAGCCGGGGCTGGAACAG
GATGAACTGTATATCCTCCCCTCGCCGGAAATCTAGCCCATGCAGGGGCTTCTGTTGATT
TAACCATCTTCTCCCTACACTTAGCAGGTGTATCCTCTATTTTAGGAGCAATTAATTTCA
TTACCACTATCATTAATATAAAACCTCCAGCTATCTCACAATACCAAACCCCTCTATTCG
TTTGAGCTGTGTTAGTTACAGCAGTTTTACTCCTTTTATCTCTCCCAGTACTAGCTGCCG
GAATCACTATATTACTAACAGATCGAAATCTAAATACCACCTTCTTTGACCCC
>MH272129_Rineloricaria_nudipectoris_Paraiba_do_Sul
GCTCCCTATTAGGCGATGACCAAATTTACAATGTCATCGTTACTGCACATGCCTTCGTAA
TAATTTTCTTTATAGTAATACCCATCATAATCGGTGGCTTCGGAAACTGATTAGTACCAC
TAATAATTGGGGCTCCCGATATAGCATTCCCACGAATAAATAACATGAGTTTCTGACTAC
TTCCTCCATCATTCTTACTCCTACTAGCCTCATCAGGAGTCGAAGCCGGTGCTGGAACAG
GATGAACCGTGTACCCCCCACTCGCCGGAAATCTAGCCCATGCAGGAGCTTCTGTTGATT
TAACCATCTTTTCCCTACACTTAGCAGGTATCTCCTCTATCTTAGGAGCAATCAATTTTA
TTACCACAATTATTAATATAAAACCCCCAGCTATCTCACAATACCAAACCCCTTTGTTCG
TCTGAGCCGTACTAATTACAGCAGTTTTACTCCTTTTATCTCTCCCAGTATTAGCCGCCG
GAATCACGATGCTACTAACAGATCGAAACCTAAATACCACCTTCTTTGACCCC
>MH272134_Rineloricaria_nudipectoris_Paraiba_do_Sul
GCTCCCTATTAGGCGATGACCAAATTTACAATGTCATCGTTACTGCACATGCCTTCGTAA
TAATTTTCTTTATAGTAATACCCATCATAATCGGTGGCTTCGGAAACTGATTAGTACCAC
TAATAATTGGGGCTCCCGATATAGCATTCCCACGAATAAATAACATGAGTTTCTGACTAC
TTCCTCCATCATTCTTACTCCTGCTAGCCTCATCAGGAGTCGAAGCCGGTGCTGGAACAG
GATGAACCGTGTACCCCCCACTCGCCGGAAACCTAGCCCATGCAGGAGCTTCTGTTGATT
TAACCATCTTCTCCCTACACTTAGCAGGTATCTCCTCTATCTTAGGAGCAATCAATTTTA
TTACCACAATTATTAATATAAAACCCCCAGCTATCTCACAATACCAAACCCCTTTGTTCG
TCTGAGCCGTACTAATTACAGCAGTTTTACTCCTTTTATCTCTCCCAGTATTAGCCGCCG
GAATCACGATGCTACTAACAGATCGAAACCTAAATACCACCTTCTTTGACCCC
>PP131345_Rineloricaria_nigricauda_Paraiba_do_Sul
GCTCCCTATTAGGCGATGACCAAATTTATAATGTCATCGTCACTGCACATGCCTTCGTAA
TAATTTTCTTTATAGTAATGCCCATCATAATCGGTGGCTTCGGAAACTGATTAGTACCAC
TAATAATTGGAGCACCTGATATAGCATTTCCACGAATAAATAACATGAGTTTCTGATTAC
TTCCTCCGTCATTCTTACTCCTGCTAGCCTCATCAGGGGTTGAAGCTGGGGCTGGGACAG
GGTGAACCGTATATCCCCCACTCGCCGGAAATCTAGCCCATGCAGGGGCTTCTGTTGACT
TAACCATCTTCTCCCTACACCTAGCAGGTGTCTCCTCTATCTTAGGAGCAATTAATTTTA
TTACCACAATTATTAATATAAAACCTCCAGCTATCTCACAATACCAAACCCCCCTGTTCG
TTTGAGCTGTGCTAGTTACAGCAGTCTTACTCCTTTTATCTCTCCCAGTATTAGCTGCCG
GAATTACTATGCTACTAACAGATCGAAACCTAAACACTACCTTCTTTGACCCC
>PP131370_Rineloricaria_nigricauda_Paraiba_do_Sul
GCTCCCTATTAGGCGATGACCAAATTTATAATGTCATCGTCACTGCACATGCCTTCGTAA
TAATTTTCTTTATAGTAATGCCCATCATAATCGGTGGCTTCGGAAACTGATTAGTACCAC
TAATAATTGGAGCACCTGATATAGCATTTCCACGAATAAATAACATGAGTTTCTGATTAC
TTCCTCCGTCATTCTTACTCCTGCTAGCCTCATCAGGGGTTGAAGCTGGGGCTGGGACAG
GGTGAACCGTATATCCCCCACTCGCCGGAAATCTAGCCCATGCAGGGGCTTCTGTTGACT
TAACCATCTTCTCCCTACACCTAGCAGGTGTCTCCTCTATCTTAGGAGCAATTAATTTTA
TTACCACAATTATTAATATAAAACCTCCAGCTATCTCACAATACCAAACCCCCCTGTTCG
TTTGAGCTGTGCTAGTTACAGCAGTCTTACTCCTTTTATCTCTCCCAGTATTAGCTGCCG
GAATTACTATGCTACTAACAGATCGAAACCTAAACACTACCTTCTTTGACCCC
>PP409422_Rineloricaria_eigenmanni_Trans_Andes
GCTCCCTTTTAGGTGATGACCAAATTTATAATGTCATCGTTACTGCACATGCTTTCGTAA
TAATTTTCTTTATAGTAATACCCATTATGATTGGTGGATTTGGAAACTGATTAGTACCAT
TAATAATTGGGGCCCCAGATATAGCATTCCCACGAATAAATAATATAAGTTTTTGATTAC
TTCCACCATCATTCCTACTCCTACTAGCCTCATCAGGAGTTGAAGCTGGGGCTGGTACGG
GGTGAACTGTATATCCGCCCCTTGCCGGAAATCTAGCTCATGCAGGAGCTTCTGTTGATT
TAACCATCTTTTCCCTTCATTTAGCAGGTGTATCCTCCATCCTAGGGGCAATTAATTTCA
TTACTACAATTATTAACATAAAACCACCAGCTATCTCTCAATATCAAACCCCCCTATTCG
TTTGAGCCGTTCTAGTTACAGCAGTCCTACTCCTTTTATCCCTACCAGTTTTGGCTGCCG
GAATCACCATACTACTAACAGATCGAAATCTAAATACCACCTTTTTTGATCCG
>PP409428_Rineloricaria_jubata_Trans_Andes
GCTCCCTMTTAGGTGATGACCAAATTTATAATGTCATCGTTACTGCACATGCCTTCGTAA
TAATCTTCTTTATGGTAATACCCATTATGATTGGTGGATTTGGAAACTGATTAGTGCCAC
TAATAATTGGGGCACCTGATATGGCATTCCCACGAATAAATAACATGAGTTTCTGACTGC
TTCCGCCCTCATTTCTACTCCTACTAGCCTCATCAGGAGTTGAGGCTGGGGCTGGCACAG
GTTGAACCGTATATCCACCTCTTGCCGGAAATCTGGCCCATGCAGGAGCTTCTGTTGACC
TAACCATCTTCTCCCTACACCTAGCAGGTGTTTCCTCTATCTTGGGGGCAATCAATTTTA
TCACTACAATTATTAACATGAAACCTCCGACCATCTCACAATACCAAACCCCTTTATTTG
TCTGAGCGGTACTGGTTACAGCAGTTCTACTCCTTTTATCCCTTCCAGTTTTGGCTGCTG
GGATTACTATATTACTAACAGACCGAAATCTAAATACCACCTTTTTTGACCCC
>PP409438_Rineloricaria_jurupari_Amazonas
GCTCCCTGCTAGGCGATGACCAAATTTATAATGTCATCGTTACTGCACATGCCTTCGTAA
TAATTTTCTTTATAGTGATACCCATTATGATTGGTGGCTTCGGGAACTGATTAGTCCCCC
TAATAATTGGTGCACCTGATATAGCATTCCCCCGAATAAATAATATGAGTTTCTGACTGC
TTCCCCCATCATTCCTACTCCTGCTAGCCTCATCAGGGGTTGAAGCCGGGGCTGGAACGG
GATGAACCGTATATCCGCCTCTTGCCGGAAACCTGGCCCATGCAGGGGCTTCTGTTGATT
TAACCATCTTCTCCCTACACTTGGCAGGTGTCTCCTCTATCTTGGGGGCAATTAATTTCA
TTACTACAATTATTAATATAAAACCTCCAGCTATTTCGCAGTACCAAACCCCCCTATTCG
TTTGGGCCGTTCTAGTTACAGCAGTCCTACTCCTTTTATCCCTCCCAGTCTTGGCTGCCG
GAATCACCATACTACTAACAGATCGAAACCTTAATACTACCTTCTTTGACCCC
>PP409439_Rineloricaria_magdalenae_Magdalena
GCTCCTTATTAGGCGATGACCAAATTTATAATGTCATCGTTACTGCACACGCCTTCGTAA
TAATTTTCTTCATAGTTATACCCATCATAATTGGGGGCTTTGGAAACTGATTAGTCCCCC
TAATAATTGGGGCGCCAGATATGGCATTTCCACGAATAAATAATATAAGCTTCTGACTAC
TTCCCCCCTCATTCCTATTGCTACTAGCCTCATCAGGAGTAGAAGCAGGGGCTGGAACAG
GCTGAACCGTATACCCTCCCCTTGCCGGAAATCTAGCCCATGCAGGGGCCTCTGTTGATT
TAACCATTTTTTCACTGCACTTAGCAGGTGTATCCTCTATCTTGGGTGCAATCAATTTCA
TTACTACAATTATTAATATAAAACCCCCAGCCATCTCGCAATATCAAACCCCCCTATTCG
TCTGAGCTGTTCTGGTTACAGCCGTCCTGCTCCTCCTATCCCTTCCAGTCCTAGCCGCTG
GTATCACAATGTTATTAACTGACCGAAACCTAAACACCACCTTCTTTGACCCA
>PP409460_Rineloricaria_rupestris_Magdalena
GCTCCCTATTAGGTGATGACCAAATTTATAACGTCATCGTTACTGCACATGCCTTCGTAA
TAATCTTCTTTATAGTAATGCCCATTATAATCGGGGGGTTCGGAAACTGATTAGTACCCC
TAATAATTGGAGCACCTGATATAGCATTTCCACGAATAAATAATATGAGCTTCTGACTGC
TTCCCCCATCATTTTTACTCCTACTAGCCTCATCAGGAGTTGAAGCTGGAGCTGGTACAG
GGTGAACCGTATACCCACCCCTTGCCGGGAACCTAGCCCATGCAGGGGCTTCTGTTGATT
TAACCATCTTCTCCCTACACCTAGCAGGTGTCTCCTCTATCTTGGGGGCAATTAATTTCA
TTACTACAATTATTAATATAAAACCTCCCGCCATCTCACAATATCAAACCCCTTTATTTG
TCTGAGCTGTTCTAGTTACAGCAGTACTACTCCTTTTATCCCTACCAGTTTTAGCTGCCG
GAATTACAATACTGCTGACAGATCGAAATCTAAATACTACCTTTTTCGACCCC
>PP409462_Rineloricaria_atratoensis_Atrato
GCTCCTTATTAGGTGATGACCAAATTTATAATGTCATCGTTACTGCACACGCCTTCGTAA
TAATTTTCTTCATAGTAATACCAATCATAATTGGAGGCTTTGGAAACTGATTAGTCCCCC
TAATAATTGGGGCACCAGACATAGCATTTCCACGAATAAATAATATAAGCTTCTGACTAC
TTCCCCCCTCATTCCTATTGCTACTAGCCTCATCAGGAGTAGAAGCAGGGGCTGGAACAG
GCTGAACCGTATACCCTCCCCTTGCCGGAAATCTAGCCCATGCAGGGGCCTCCGTTGATT
TAACCATTTTTTCACTGCACTTAGCAGGTGTATCCTCTATCTTGGGTGCAATCAATTTCA
TTACTACAATTATTAACATGAAACCCCCAGCTATTTCGCAATATCAAACCCCCTTATTCG
TCTGAGCTGTTCTAGTTACAGCCGTCCTGCTCCTCCTATCCCTTCCAGTCCTAGCCGCTG
GTATCACAATGTTGTTAACTGACCGAAAC------------------------
>PP409466_Rineloricaria_atratoensis_Atrato
GCTCCTTATTAGGTGATGACCAAATTTATAATGTCATCGTTACTGCACACGCCTTCGTAA
TAATTTTCTTCATAGTAATACCAATCATAATTGGAGGCTTTGGAAACTGATTAGTCCCCC
TAATAATTGGGGCACCAGACATAGCATTTCCACGAATAAATAATATAAGCTTCTGACTAC
TTCCCCCCTCATTCCTATTGCTACTAGCCTCATCAGGAGTAGAAGCAGGGGCTGGAACAG
GCTGAACCGTATACCCTCCCCTTGCCGGAAATCTAGCCCATGCAGGGGCCTCCGTTGATT
TAACCATTTTTTCACTGCACTTAGCAGGTGTATCCTCTATCTTGGGTGCAATCAATTTCA
TTACTACAATTATTAACATGAAACCCCCAGCTATTTCGCAATATCAAACCCCCTTATTCG
TCTGAGCTGTTCTAGTTACAGCCGTCCTGCTCCTCCTATCCCTTCCAGTCCTAGCCGCTG
GTATCACAATGTTGTTAACTGACCGAAACCTAAACACCACCTTCTTTGACCCA
>PP409469_Rineloricaria_giua_Magdalena
GCTCCCTATTAGGTGACGACCAGATTTATAATGTTATCGTTACTGCACATGCCTTCGTAA
TAATTTTTTTTATAGTTATACCCATTATGATTGGTGGATTTGGAAACTGGCTAGTACCTC
TAATAATTGGAGCGCCTGATATAGCATTCCCACGAATAAACAACATGAGTTTCTGACTAC
TTCCACCATCATTCCTACTCCTACTAGCCTCATCAGGAGTCGAGGCTGGAGCTGGAACAG
GGTGAACCGTGTACCCGCCTCTTGCCGGAAATCTAGCCCACGCAGGGGCTTCTGTTGACT
TAACCATCTTCTCCCTTCACTTAGCAGGCGTATCCTCTATCTTGGGGGCAATTAATTTTA
TTACTACAATTATTAACATAAAACCTCCAACCATCTCGCAATACCAAACCCCTCTATTCG
TTTGAGCCGTTCTAATTACAGCAATCCTACTCCTTCTATCCCTACCAGTCTTGGCTGCCG
GAATTACTATGCTACTAACAGATCGAAATCTAAACACTACCTTTTTTGACCCC
>PP409470_Rineloricaria_giua_Magdalena
GCTCCCTATTAGGTGATGACCAGATTTATAATGTTATCGTTACTGCACATGCCTTCGTAA
TAATTTTTTTTATAGTTATACCCATTATGATTGGTGGATTTGGAAACTGGCTAGTACCTC
TAATAATTGGAGCGCCTGATATAGCATTCCCACGAATAAACAACATGAGTTTCTGACTAC
TTCCACCATCATTCCTACTCCTACTAGCCTCATCAGGAGTCGAGGCTGGAGCTGGAACAG
GGTGAACCGTGTACCCGCCTCTTGCCGGAAATCTAGCCCACGCAGGGGCTTCTGTTGACT
TAACCATCTTCTCCCTTCACTTAGCAGGCGTATCCTCTATCTTGGGGGCAATTAATTTTA
TTACTACAATTATTAACATAAAACCTCCAACCATCTCGCAATACCAAACCCCTCTATTCG
TTTGAGCCGTTCTAATTACAGCAATCCTACTCCTTCTATCCCTACCAGTCTTGGCTGCCG
GAATTACTATGCTACTAACAGATCGAAATCTAAACACTACCTTTTTTGACCCC
